# Supplementary material for: Plasmonic semi shells derived from simultaneous in situ gold growth and anisotropic acid etching of ZIF-8 for photothermal ablation of metastatic breast tumor
Source: Commun Chem. 2024 Oct 9;7:231. doi: 10.1038/s42004-024-01317-w (PMC11464763; doi:10.1038/s42004-024-01317-w)
Supplement: Supplementary file 3 — Supplementary Data [file 42004_2024_1317_MOESM3_ESM.xlsx]

## Sheet: Figure 1
UV-Vis absorption
	Raw	Normalized	Raw	Normalized	Raw	Normalized	Raw	Normalized
Wavelength nm.		0mg/mL		0.5mg/mL		1mg/mL		2mg/mL
200	2.665	8.1003	4.227	3.77748	4.282	3.67238	4.689	3.2405
201	2.551	7.7538	4.604	4.11439	4.432	3.80103	4.603	3.18106
202	2.411	7.32827	4.286	3.83021	4.442	3.80961	5.192	3.58811
203	2.246	6.82675	4.604	4.11439	4.518	3.87479	4.375	3.0235
204	2.06	6.2614	4.415	3.94549	4.377	3.75386	4.911	3.39392
205	1.892	5.75076	4.81	4.29848	5.082	4.35849	4.618	3.19143
206	1.722	5.23404	4.466	3.99106	4.479	3.84134	5.07	3.5038
207	1.581	4.80547	4.901	4.3798	4.889	4.19297	4.688	3.23981
208	1.465	4.45289	4.449	3.97587	4.514	3.87136	10	6.91085
209	1.374	4.17629	4.975	4.44593	4.942	4.23842	4.614	3.18867
210	1.305	3.96657	4.579	4.09205	4.587	3.93396	5.371	3.71182
211	1.258	3.82371	4.837	4.32261	5.311	4.55489	4.67	3.22737
212	1.236	3.75684	4.533	4.05094	4.657	3.994	10	6.91085
213	1.23	3.7386	6.411	5.72922	10	8.57633	4.631	3.20041
214	1.242	3.77508	4.59	4.10188	4.619	3.96141	10	6.91085
215	1.268	3.8541	5.563	4.9714	10	8.57633	4.784	3.30615
216	1.303	3.96049	4.532	4.05004	4.506	3.86449	10	6.91085
217	1.348	4.09726	5.085	4.54424	5.277	4.52573	4.913	3.3953
218	1.401	4.25836	4.533	4.05094	4.533	3.88765	10	6.91085
219	1.461	4.44073	5.918	5.28865	5.081	4.35763	4.829	3.33725
220	1.529	4.64742	4.591	4.10277	4.664	4	10	6.91085
221	1.603	4.87234	10	8.93655	10	8.57633	4.653	3.21562
222	1.684	5.11854	4.733	4.22967	4.674	4.00858	10	6.91085
223	1.767	5.37082	10	8.93655	10	8.57633	4.78	3.30339
224	1.856	5.64134	4.578	4.09115	4.672	4.00686	10	6.91085
225	1.947	5.91793	10	8.93655	10	8.57633	4.8	3.31721
226	2.04	6.20061	4.542	4.05898	4.639	3.97856	10	6.91085
227	2.135	6.48936	10	8.93655	10	8.57633	4.786	3.30753
228	2.234	6.79027	4.665	4.1689	4.659	3.99571	10	6.91085
229	2.332	7.08815	10	8.93655	5.863	5.0283	4.852	3.35314
230	2.435	7.40122	4.633	4.1403	4.651	3.98885	10	6.91085
231	2.535	7.70517	5.299	4.73548	10	8.57633	5.007	3.46026
232	2.63	7.99392	4.586	4.0983	4.735	4.06089	6.562	4.5349
233	2.721	8.27052	10	8.93655	10	8.57633	4.786	3.30753
234	2.814	8.55319	4.621	4.12958	4.905	4.20669	10	6.91085
235	2.897	8.80547	10	8.93655	5.208	4.46655	5.021	3.46994
236	2.972	9.03343	4.893	4.37265	5.053	4.33362	10	6.91085
237	3.041	9.24316	10	8.93655	5.642	4.83877	5.154	3.56185
238	3.1	9.42249	4.837	4.32261	4.958	4.25214	10	6.91085
239	3.152	9.58055	10	8.93655	10	8.57633	5.113	3.53352
240	3.19	9.69605	4.838	4.3235	4.872	4.17839	10	6.91085
241	3.226	9.80547	10	8.93655	5.659	4.85334	4.791	3.31099
242	3.247	9.8693	4.673	4.17605	4.94	4.23671	10	6.91085
243	3.257	9.8997	10	8.93655	5.34	4.57976	4.974	3.43746
244	3.25	9.87842	4.737	4.23324	5.154	4.42024	10	6.91085
245	3.24	9.84802	10	8.93655	10	8.57633	5.11	3.53144
246	3.219	9.78419	4.7	4.20018	4.902	4.20412	10	6.91085
247	3.181	9.66869	10	8.93655	5.524	4.73756	4.88	3.37249
248	3.127	9.50456	4.746	4.24129	5.076	4.35334	10	6.91085
249	3.066	9.31915	10	8.93655	10	8.57633	4.966	3.43193
250	3.001	9.12158	4.824	4.31099	5.49	4.7084	10	6.91085
251	2.921	8.87842	10	8.93655	5.225	4.48113	5.187	3.58466
252	2.828	8.59574	4.728	4.2252	5.06	4.33962	10	6.91085
253	2.73	8.29787	10	8.93655	5.184	4.44597	5.2	3.59364
254	2.626	7.98176	4.746	4.24129	5.233	4.48799	10	6.91085
255	2.511	7.63222	10	8.93655	5.561	4.7693	5.283	3.651
256	2.397	7.28571	4.634	4.1412	5.349	4.58748	10	6.91085
257	2.278	6.92401	10	8.93655	6.115	5.24443	5.277	3.64686
258	2.155	6.55015	4.817	4.30474	5.291	4.53774	6.041	4.17484
259	2.031	6.17325	10	8.93655	5.201	4.46055	5.265	3.63856
260	1.911	5.80851	4.749	4.24397	5.328	4.56947	10	6.91085
261	1.796	5.45897	10	8.93655	5.057	4.33705	5.091	3.51831
262	1.682	5.11246	4.85	4.33423	10	8.57633	10	6.91085
263	1.571	4.77508	10	8.93655	5.167	4.43139	4.829	3.33725
264	1.468	4.46201	4.761	4.25469	10	8.57633	10	6.91085
265	1.371	4.16717	10	8.93655	4.994	4.28302	5.059	3.4962
266	1.279	3.88754	4.757	4.25112	5.111	4.38336	10	6.91085
267	1.195	3.63222	10	8.93655	5.028	4.31218	5.055	3.49343
268	1.114	3.38602	4.725	4.22252	5.077	4.3542	10	6.91085
269	1.039	3.15805	10	8.93655	5.033	4.31647	4.864	3.36144
270	0.97	2.94833	5.058	4.52011	5.53	4.74271	10	6.91085
271	0.907	2.75684	10	8.93655	4.969	4.26158	5.081	3.5114
272	0.847	2.57447	4.746	4.24129	10	8.57633	5.298	3.66137
273	0.794	2.41337	10	8.93655	4.903	4.20497	5.04	3.48307
274	0.745	2.26444	4.65	4.1555	5.802	4.97599	6.291	4.34762
275	0.7	2.12766	10	8.93655	4.854	4.16295	4.994	3.45128
276	0.658	2	4.719	4.21716	5.762	4.94168	6.665	4.60608
277	0.621	1.88754	10	8.93655	4.957	4.25129	4.94	3.41396
278	0.586	1.78116	4.73	4.22699	5.367	4.60292	10	6.91085
279	0.554	1.68389	10	8.93655	4.943	4.23928	5.131	3.54596
280	0.524	1.59271	4.613	4.12243	5.427	4.65437	10	6.91085
281	0.497	1.51064	10	8.93655	4.84	4.15094	5.189	3.58604
282	0.472	1.43465	4.596	4.10724	10	8.57633	7.343	5.07464
283	0.449	1.36474	10	8.93655	4.672	4.00686	4.776	3.30062
284	0.428	1.30091	4.655	4.15996	4.994	4.28302	10	6.91085
285	0.409	1.24316	6.075	5.42895	4.792	4.10978	4.972	3.43607
286	0.391	1.18845	4.637	4.14388	5.674	4.86621	10	6.91085
287	0.375	1.13982	5.176	4.62556	4.58	3.92796	4.841	3.34554
288	0.361	1.09726	4.414	3.94459	5.507	4.72298	5.324	3.67934
289	0.347	1.05471	4.431	3.95979	4.543	3.89623	4.729	3.26814
290	0.335	1.01824	3.987	3.563	4.972	4.26415	5.963	4.12094
291	0.324	0.984802	3.686	3.29401	4.455	3.82075	4.921	3.40083
292	0.313	0.951368	3.272	2.92404	4.217	3.61664	5.324	3.67934
293	0.304	0.924012	2.941	2.62824	3.753	3.2187	4.58	3.16517
294	0.296	0.899696	2.619	2.34048	3.409	2.92367	4.433	3.06358
295	0.288	0.87538	2.346	2.09651	3.01	2.58148	3.885	2.68487
296	0.281	0.854103	2.105	1.88114	2.678	2.29674	3.501	2.41949
297	0.275	0.835866	1.899	1.69705	2.381	2.04202	3.126	2.16033
298	0.27	0.820669	1.721	1.53798	2.13	1.82676	2.798	1.93366
299	0.266	0.808511	1.571	1.40393	1.915	1.64237	2.51	1.73462
300	0.262	0.796353	1.442	1.28865	1.733	1.48628	2.266	1.566
301	0.258	0.784195	1.334	1.19214	1.576	1.35163	2.058	1.42225
302	0.255	0.775076	1.242	1.10992	1.442	1.23671	1.883	1.30131
303	0.252	0.765957	1.167	1.0429	1.333	1.14322	1.742	1.20387
304	0.25	0.759878	1.105	0.987489	1.243	1.06604	1.622	1.12094
305	0.248	0.753799	1.052	0.940125	1.165	0.999142	1.517	1.04838
306	0.246	0.74772	1.009	0.901698	1.104	0.946827	1.433	0.990325
307	0.245	0.744681	0.974	0.87042	1.054	0.903945	1.367	0.944713
308	0.243	0.738602	0.948	0.847185	1.017	0.872213	1.316	0.909468
309	0.242	0.735562	0.927	0.828418	0.986	0.845626	1.273	0.879751
310	0.24	0.729483	0.91	0.813226	0.96	0.823328	1.237	0.854872
311	0.239	0.726444	0.895	0.799821	0.939	0.805317	1.209	0.835522
312	0.238	0.723404	0.885	0.790885	0.924	0.792453	1.187	0.820318
313	0.237	0.720365	0.875	0.781948	0.91	0.780446	1.168	0.807187
314	0.236	0.717325	0.867	0.774799	0.899	0.771012	1.153	0.796821
315	0.235	0.714286	0.862	0.770331	0.89	0.763293	1.139	0.787146
316	0.234	0.711246	0.856	0.764969	0.883	0.75729	1.128	0.779544
317	0.233	0.708207	0.851	0.7605	0.876	0.751286	1.12	0.774015
318	0.232	0.705167	0.848	0.757819	0.871	0.746998	1.111	0.767795
319	0.231	0.702128	0.845	0.755139	0.867	0.743568	1.105	0.763649
320	0.23	0.699088	0.841	0.751564	0.862	0.73928	1.1	0.760194
321	0.229	0.696049	0.839	0.749777	0.859	0.736707	1.093	0.755356
322	0.229	0.696049	0.836	0.747096	0.855	0.733276	1.087	0.751209
323	0.227	0.68997	0.833	0.744415	0.851	0.729846	1.082	0.747754
324	0.226	0.68693	0.832	0.743521	0.848	0.727273	1.078	0.74499
325	0.226	0.68693	0.829	0.74084	0.845	0.7247	1.072	0.740843
326	0.225	0.683891	0.827	0.739053	0.843	0.722985	1.069	0.73877
327	0.224	0.680851	0.825	0.737265	0.841	0.721269	1.065	0.736006
328	0.223	0.677812	0.823	0.735478	0.838	0.718696	1.061	0.733241
329	0.222	0.674772	0.821	0.733691	0.836	0.716981	1.057	0.730477
330	0.221	0.671733	0.819	0.731903	0.834	0.715266	1.054	0.728404
331	0.221	0.671733	0.817	0.730116	0.831	0.712693	1.051	0.72633
332	0.22	0.668693	0.815	0.728329	0.829	0.710978	1.047	0.723566
333	0.219	0.665653	0.813	0.726542	0.827	0.709262	1.044	0.721493
334	0.218	0.662614	0.811	0.724754	0.825	0.707547	1.04	0.718728
335	0.218	0.662614	0.809	0.722967	0.822	0.704974	1.037	0.716655
336	0.217	0.659574	0.807	0.72118	0.821	0.704117	1.034	0.714582
337	0.216	0.656535	0.806	0.720286	0.819	0.702401	1.032	0.7132
338	0.215	0.653495	0.804	0.718499	0.817	0.700686	1.028	0.710435
339	0.215	0.653495	0.802	0.716711	0.816	0.699828	1.026	0.709053
340	0.214	0.650456	0.8	0.714924	0.814	0.698113	1.023	0.70698
341	0.214	0.650456	0.798	0.713137	0.812	0.696398	1.02	0.704907
342	0.213	0.647416	0.797	0.712243	0.81	0.694683	1.018	0.703525
343	0.213	0.647416	0.795	0.710456	0.808	0.692967	1.014	0.70076
344	0.212	0.644377	0.794	0.709562	0.806	0.691252	1.013	0.700069
345	0.212	0.644377	0.792	0.707775	0.805	0.690395	1.011	0.698687
346	0.211	0.641337	0.791	0.706881	0.803	0.688679	1.008	0.696614
347	0.211	0.641337	0.789	0.705094	0.802	0.687822	1.005	0.69454
348	0.21	0.638298	0.787	0.703307	0.801	0.686964	1.003	0.693158
349	0.21	0.638298	0.786	0.702413	0.799	0.685249	1.001	0.691776
350	0.21	0.638298	0.785	0.701519	0.798	0.684391	0.998	0.689703
351	0.209	0.635258	0.784	0.700626	0.797	0.683533	0.997	0.689012
352	0.209	0.635258	0.783	0.699732	0.795	0.681818	0.995	0.68763
353	0.209	0.635258	0.782	0.698838	0.795	0.681818	0.993	0.686247
354	0.208	0.632219	0.781	0.697945	0.793	0.680103	0.99	0.684174
355	0.208	0.632219	0.78	0.697051	0.792	0.679245	0.989	0.683483
356	0.208	0.632219	0.779	0.696157	0.791	0.678388	0.987	0.682101
357	0.208	0.632219	0.778	0.695264	0.79	0.67753	0.986	0.68141
358	0.208	0.632219	0.778	0.695264	0.79	0.67753	0.984	0.680028
359	0.207	0.629179	0.777	0.69437	0.789	0.676672	0.983	0.679337
360	0.207	0.629179	0.776	0.693476	0.788	0.675815	0.981	0.677954
361	0.207	0.629179	0.775	0.692583	0.787	0.674957	0.979	0.676572
362	0.207	0.629179	0.775	0.692583	0.786	0.674099	0.979	0.676572
363	0.207	0.629179	0.774	0.691689	0.785	0.673242	0.977	0.67519
364	0.207	0.629179	0.773	0.690795	0.784	0.672384	0.976	0.674499
365	0.206	0.62614	0.773	0.690795	0.784	0.672384	0.974	0.673117
366	0.206	0.62614	0.772	0.689902	0.783	0.671527	0.973	0.672426
367	0.206	0.62614	0.772	0.689902	0.783	0.671527	0.971	0.671044
368	0.206	0.62614	0.771	0.689008	0.781	0.669811	0.97	0.670352
369	0.206	0.62614	0.77	0.688114	0.781	0.669811	0.968	0.66897
370	0.206	0.62614	0.77	0.688114	0.781	0.669811	0.968	0.66897
371	0.206	0.62614	0.769	0.687221	0.78	0.668954	0.967	0.668279
372	0.206	0.62614	0.768	0.686327	0.779	0.668096	0.964	0.666206
373	0.206	0.62614	0.765	0.683646	0.777	0.666381	0.96	0.663442
374	0.205	0.6231	0.765	0.683646	0.776	0.665523	0.959	0.662751
375	0.205	0.6231	0.764	0.682752	0.775	0.664666	0.957	0.661368
376	0.205	0.6231	0.763	0.681859	0.775	0.664666	0.956	0.660677
377	0.205	0.6231	0.762	0.680965	0.774	0.663808	0.954	0.659295
378	0.205	0.6231	0.763	0.681859	0.773	0.66295	0.953	0.658604
379	0.205	0.6231	0.762	0.680965	0.773	0.66295	0.952	0.657913
380	0.205	0.6231	0.761	0.680071	0.772	0.662093	0.951	0.657222
381	0.205	0.6231	0.761	0.680071	0.771	0.661235	0.949	0.65584
382	0.204	0.620061	0.759	0.678284	0.77	0.660377	0.948	0.655149
383	0.204	0.620061	0.759	0.678284	0.769	0.65952	0.946	0.653766
384	0.204	0.620061	0.758	0.677391	0.769	0.65952	0.945	0.653075
385	0.204	0.620061	0.758	0.677391	0.768	0.658662	0.944	0.652384
386	0.204	0.620061	0.758	0.677391	0.767	0.657804	0.943	0.651693
387	0.204	0.620061	0.757	0.676497	0.767	0.657804	0.941	0.650311
388	0.203	0.617021	0.756	0.675603	0.766	0.656947	0.94	0.64962
389	0.203	0.617021	0.755	0.67471	0.765	0.656089	0.938	0.648238
390	0.203	0.617021	0.754	0.673816	0.764	0.655232	0.937	0.647547
391	0.202	0.613982	0.754	0.673816	0.763	0.654374	0.936	0.646856
392	0.202	0.613982	0.753	0.672922	0.763	0.654374	0.934	0.645473
393	0.202	0.613982	0.752	0.672029	0.762	0.653516	0.933	0.644782
394	0.202	0.613982	0.751	0.671135	0.761	0.652659	0.932	0.644091
395	0.202	0.613982	0.75	0.670241	0.76	0.651801	0.93	0.642709
396	0.202	0.613982	0.75	0.670241	0.759	0.650943	0.929	0.642018
397	0.201	0.610942	0.749	0.669348	0.758	0.650086	0.927	0.640636
398	0.201	0.610942	0.748	0.668454	0.757	0.649228	0.926	0.639945
399	0.201	0.610942	0.747	0.66756	0.756	0.64837	0.924	0.638563
400	0.201	0.610942	0.746	0.666667	0.755	0.647513	0.922	0.63718
401	0.2	0.607903	0.745	0.665773	0.754	0.646655	0.921	0.636489
402	0.2	0.607903	0.744	0.664879	0.753	0.645798	0.92	0.635798
403	0.2	0.607903	0.744	0.664879	0.753	0.645798	0.918	0.634416
404	0.2	0.607903	0.743	0.663986	0.752	0.64494	0.917	0.633725
405	0.2	0.607903	0.742	0.663092	0.751	0.644082	0.915	0.632343
406	0.199	0.604863	0.741	0.662198	0.75	0.643225	0.914	0.631652
407	0.199	0.604863	0.74	0.661305	0.748	0.641509	0.912	0.63027
408	0.199	0.604863	0.739	0.660411	0.748	0.641509	0.91	0.628887
409	0.199	0.604863	0.738	0.659517	0.747	0.640652	0.909	0.628196
410	0.198	0.601824	0.737	0.658624	0.745	0.638937	0.907	0.626814
411	0.198	0.601824	0.736	0.65773	0.744	0.638079	0.906	0.626123
412	0.198	0.601824	0.735	0.656836	0.743	0.637221	0.904	0.624741
413	0.198	0.601824	0.734	0.655943	0.742	0.636364	0.902	0.623359
414	0.197	0.598784	0.733	0.655049	0.741	0.635506	0.901	0.622668
415	0.197	0.598784	0.731	0.653262	0.74	0.634648	0.899	0.621285
416	0.197	0.598784	0.73	0.652368	0.738	0.632933	0.897	0.619903
417	0.197	0.598784	0.728	0.650581	0.737	0.632075	0.894	0.61783
418	0.197	0.598784	0.727	0.649687	0.736	0.631218	0.892	0.616448
419	0.197	0.598784	0.725	0.6479	0.734	0.629503	0.89	0.615066
420	0.196	0.595745	0.725	0.6479	0.733	0.628645	0.889	0.614375
421	0.196	0.595745	0.723	0.646113	0.732	0.627787	0.887	0.612992
422	0.196	0.595745	0.722	0.645219	0.73	0.626072	0.885	0.61161
423	0.196	0.595745	0.721	0.644325	0.729	0.625214	0.884	0.610919
424	0.195	0.592705	0.72	0.643432	0.728	0.624357	0.882	0.609537
425	0.195	0.592705	0.718	0.641644	0.727	0.623499	0.88	0.608155
426	0.195	0.592705	0.717	0.640751	0.726	0.622642	0.878	0.606773
427	0.195	0.592705	0.716	0.639857	0.724	0.620926	0.876	0.60539
428	0.195	0.592705	0.715	0.638963	0.723	0.620069	0.874	0.604008
429	0.194	0.589666	0.713	0.637176	0.722	0.619211	0.873	0.603317
430	0.194	0.589666	0.712	0.636282	0.72	0.617496	0.871	0.601935
431	0.194	0.589666	0.711	0.635389	0.719	0.616638	0.869	0.600553
432	0.194	0.589666	0.71	0.634495	0.718	0.61578	0.868	0.599862
433	0.194	0.589666	0.709	0.633601	0.717	0.614923	0.866	0.59848
434	0.193	0.586626	0.707	0.631814	0.715	0.613208	0.864	0.597097
435	0.193	0.586626	0.706	0.63092	0.714	0.61235	0.862	0.595715
436	0.193	0.586626	0.705	0.630027	0.713	0.611492	0.86	0.594333
437	0.193	0.586626	0.704	0.629133	0.711	0.609777	0.859	0.593642
438	0.193	0.586626	0.702	0.627346	0.709	0.608062	0.857	0.59226
439	0.192	0.583587	0.701	0.626452	0.708	0.607204	0.855	0.590878
440	0.192	0.583587	0.699	0.624665	0.707	0.606346	0.853	0.589496
441	0.192	0.583587	0.698	0.623771	0.706	0.605489	0.851	0.588113
442	0.192	0.583587	0.696	0.621984	0.704	0.603774	0.849	0.586731
443	0.192	0.583587	0.695	0.62109	0.703	0.602916	0.847	0.585349
444	0.192	0.583587	0.694	0.620197	0.701	0.601201	0.845	0.583967
445	0.192	0.583587	0.693	0.619303	0.7	0.600343	0.844	0.583276
446	0.191	0.580547	0.691	0.617516	0.699	0.599485	0.842	0.581894
447	0.191	0.580547	0.69	0.616622	0.697	0.59777	0.839	0.57982
448	0.191	0.580547	0.688	0.614835	0.696	0.596913	0.838	0.579129
449	0.191	0.580547	0.687	0.613941	0.694	0.595197	0.836	0.577747
450	0.191	0.580547	0.686	0.613047	0.693	0.59434	0.834	0.576365
451	0.191	0.580547	0.684	0.61126	0.691	0.592624	0.832	0.574983
452	0.19	0.577508	0.683	0.610366	0.69	0.591767	0.83	0.573601
453	0.19	0.577508	0.681	0.608579	0.688	0.590051	0.827	0.571527
454	0.19	0.577508	0.68	0.607685	0.687	0.589194	0.826	0.570836
455	0.19	0.577508	0.678	0.605898	0.685	0.587479	0.824	0.569454
456	0.19	0.577508	0.677	0.605004	0.683	0.585763	0.821	0.567381
457	0.19	0.577508	0.675	0.603217	0.682	0.584906	0.819	0.565999
458	0.19	0.577508	0.673	0.60143	0.68	0.58319	0.817	0.564616
459	0.189	0.574468	0.672	0.600536	0.679	0.582333	0.815	0.563234
460	0.189	0.574468	0.671	0.599643	0.677	0.580617	0.813	0.561852
461	0.189	0.574468	0.669	0.597855	0.676	0.57976	0.811	0.56047
462	0.189	0.574468	0.668	0.596962	0.674	0.578045	0.808	0.558397
463	0.189	0.574468	0.666	0.595174	0.672	0.576329	0.806	0.557015
464	0.189	0.574468	0.665	0.594281	0.671	0.575472	0.804	0.555632
465	0.189	0.574468	0.663	0.592493	0.669	0.573756	0.801	0.553559
466	0.189	0.574468	0.662	0.5916	0.667	0.572041	0.8	0.552868
467	0.189	0.574468	0.66	0.589812	0.666	0.571184	0.797	0.550795
468	0.189	0.574468	0.659	0.588919	0.664	0.569468	0.795	0.549413
469	0.189	0.574468	0.657	0.587131	0.663	0.568611	0.793	0.54803
470	0.189	0.574468	0.656	0.586238	0.661	0.566895	0.791	0.546648
471	0.19	0.577508	0.654	0.58445	0.659	0.56518	0.788	0.544575
472	0.19	0.577508	0.653	0.583557	0.658	0.564322	0.787	0.543884
473	0.19	0.577508	0.651	0.581769	0.657	0.563465	0.784	0.541811
474	0.19	0.577508	0.65	0.580876	0.655	0.56175	0.783	0.54112
475	0.19	0.577508	0.649	0.579982	0.654	0.560892	0.781	0.539737
476	0.191	0.580547	0.648	0.579088	0.653	0.560034	0.779	0.538355
477	0.191	0.580547	0.647	0.578195	0.651	0.558319	0.777	0.536973
478	0.191	0.580547	0.646	0.577301	0.65	0.557461	0.775	0.535591
479	0.192	0.583587	0.645	0.576408	0.649	0.556604	0.773	0.534209
480	0.192	0.583587	0.644	0.575514	0.648	0.555746	0.772	0.533518
481	0.193	0.586626	0.643	0.57462	0.647	0.554889	0.77	0.532135
482	0.193	0.586626	0.643	0.57462	0.646	0.554031	0.768	0.530753
483	0.194	0.589666	0.642	0.573727	0.645	0.553173	0.767	0.530062
484	0.195	0.592705	0.642	0.573727	0.645	0.553173	0.765	0.52868
485	0.196	0.595745	0.641	0.572833	0.644	0.552316	0.764	0.527989
486	0.196	0.595745	0.641	0.572833	0.643	0.551458	0.763	0.527298
487	0.197	0.598784	0.641	0.572833	0.643	0.551458	0.762	0.526607
488	0.198	0.601824	0.641	0.572833	0.643	0.551458	0.761	0.525916
489	0.199	0.604863	0.641	0.572833	0.643	0.551458	0.76	0.525225
490	0.201	0.610942	0.641	0.572833	0.643	0.551458	0.759	0.524534
491	0.202	0.613982	0.642	0.573727	0.643	0.551458	0.758	0.523842
492	0.204	0.620061	0.643	0.57462	0.643	0.551458	0.758	0.523842
493	0.205	0.6231	0.643	0.57462	0.644	0.552316	0.758	0.523842
494	0.207	0.629179	0.645	0.576408	0.645	0.553173	0.757	0.523151
495	0.208	0.632219	0.646	0.577301	0.645	0.553173	0.757	0.523151
496	0.21	0.638298	0.647	0.578195	0.646	0.554031	0.757	0.523151
497	0.212	0.644377	0.649	0.579982	0.647	0.554889	0.758	0.523842
498	0.214	0.650456	0.651	0.581769	0.649	0.556604	0.758	0.523842
499	0.216	0.656535	0.652	0.582663	0.65	0.557461	0.759	0.524534
500	0.219	0.665653	0.654	0.58445	0.652	0.559177	0.759	0.524534
501	0.221	0.671733	0.657	0.587131	0.654	0.560892	0.76	0.525225
502	0.224	0.680851	0.659	0.588919	0.656	0.562607	0.761	0.525916
503	0.226	0.68693	0.661	0.590706	0.658	0.564322	0.762	0.526607
504	0.229	0.696049	0.664	0.593387	0.66	0.566038	0.763	0.527298
505	0.231	0.702128	0.667	0.596068	0.662	0.567753	0.764	0.527989
506	0.234	0.711246	0.67	0.598749	0.664	0.569468	0.766	0.529371
507	0.237	0.720365	0.673	0.60143	0.667	0.572041	0.767	0.530062
508	0.24	0.729483	0.676	0.604111	0.67	0.574614	0.769	0.531444
509	0.243	0.738602	0.68	0.607685	0.673	0.577187	0.77	0.532135
510	0.246	0.74772	0.683	0.610366	0.676	0.57976	0.772	0.533518
511	0.249	0.756839	0.687	0.613941	0.679	0.582333	0.774	0.5349
512	0.252	0.765957	0.69	0.616622	0.682	0.584906	0.776	0.536282
513	0.255	0.775076	0.694	0.620197	0.686	0.588336	0.779	0.538355
514	0.258	0.784195	0.698	0.623771	0.689	0.590909	0.781	0.539737
515	0.261	0.793313	0.702	0.627346	0.693	0.59434	0.783	0.54112
516	0.264	0.802432	0.706	0.63092	0.696	0.596913	0.786	0.543193
517	0.267	0.81155	0.71	0.634495	0.7	0.600343	0.788	0.544575
518	0.27	0.820669	0.714	0.63807	0.703	0.602916	0.791	0.546648
519	0.273	0.829787	0.718	0.641644	0.707	0.606346	0.793	0.54803
520	0.276	0.838906	0.722	0.645219	0.711	0.609777	0.796	0.550104
521	0.279	0.848024	0.726	0.648794	0.715	0.613208	0.799	0.552177
522	0.282	0.857143	0.73	0.652368	0.718	0.61578	0.801	0.553559
523	0.284	0.863222	0.735	0.656836	0.722	0.619211	0.804	0.555632
524	0.287	0.87234	0.739	0.660411	0.726	0.622642	0.807	0.557706
525	0.29	0.881459	0.743	0.663986	0.73	0.626072	0.81	0.559779
526	0.292	0.887538	0.747	0.66756	0.734	0.629503	0.813	0.561852
527	0.295	0.896657	0.752	0.672029	0.739	0.633791	0.816	0.563925
528	0.298	0.905775	0.756	0.675603	0.743	0.637221	0.819	0.565999
529	0.3	0.911854	0.761	0.680071	0.747	0.640652	0.822	0.568072
530	0.302	0.917933	0.765	0.683646	0.751	0.644082	0.825	0.570145
531	0.305	0.927052	0.769	0.687221	0.755	0.647513	0.829	0.572909
532	0.307	0.933131	0.774	0.691689	0.759	0.650943	0.832	0.574983
533	0.309	0.93921	0.778	0.695264	0.763	0.654374	0.835	0.577056
534	0.311	0.945289	0.783	0.699732	0.767	0.657804	0.839	0.57982
535	0.313	0.951368	0.787	0.703307	0.771	0.661235	0.842	0.581894
536	0.315	0.957447	0.791	0.706881	0.776	0.665523	0.845	0.583967
537	0.316	0.960486	0.797	0.712243	0.781	0.669811	0.851	0.588113
538	0.318	0.966565	0.802	0.716711	0.786	0.674099	0.854	0.590187
539	0.319	0.969605	0.806	0.720286	0.79	0.67753	0.858	0.592951
540	0.321	0.975684	0.81	0.723861	0.794	0.680961	0.861	0.595024
541	0.322	0.978723	0.815	0.728329	0.798	0.684391	0.864	0.597097
542	0.323	0.981763	0.819	0.731903	0.802	0.687822	0.868	0.599862
543	0.324	0.984802	0.823	0.735478	0.806	0.691252	0.871	0.601935
544	0.325	0.987842	0.827	0.739053	0.81	0.694683	0.875	0.604699
545	0.326	0.990881	0.832	0.743521	0.814	0.698113	0.878	0.606773
546	0.327	0.993921	0.836	0.747096	0.818	0.701544	0.882	0.609537
547	0.328	0.99696	0.84	0.75067	0.822	0.704974	0.885	0.61161
548	0.328	0.99696	0.844	0.754245	0.826	0.708405	0.889	0.614375
549	0.329	1	0.849	0.758713	0.83	0.711835	0.892	0.616448
550	0.329	1	0.853	0.762288	0.834	0.715266	0.896	0.619212
551	0.329	1	0.857	0.765862	0.838	0.718696	0.9	0.621977
552	0.329	1	0.861	0.769437	0.842	0.722127	0.903	0.62405
553	0.329	1	0.865	0.773012	0.846	0.725557	0.907	0.626814
554	0.329	1	0.869	0.776586	0.85	0.728988	0.911	0.629578
555	0.329	1	0.873	0.780161	0.854	0.732419	0.914	0.631652
556	0.329	1	0.877	0.783735	0.858	0.735849	0.918	0.634416
557	0.329	1	0.881	0.78731	0.862	0.73928	0.921	0.636489
558	0.328	0.99696	0.885	0.790885	0.866	0.74271	0.925	0.639254
559	0.328	0.99696	0.889	0.794459	0.869	0.745283	0.929	0.642018
560	0.327	0.993921	0.894	0.798928	0.873	0.748714	0.933	0.644782
561	0.327	0.993921	0.897	0.801609	0.877	0.752144	0.936	0.646856
562	0.326	0.990881	0.901	0.805183	0.881	0.755575	0.94	0.64962
563	0.325	0.987842	0.905	0.808758	0.884	0.758148	0.943	0.651693
564	0.324	0.984802	0.909	0.812332	0.888	0.761578	0.947	0.654457
565	0.323	0.981763	0.912	0.815013	0.891	0.764151	0.95	0.656531
566	0.323	0.981763	0.916	0.818588	0.894	0.766724	0.954	0.659295
567	0.321	0.975684	0.919	0.821269	0.898	0.770154	0.957	0.661368
568	0.32	0.972644	0.923	0.824844	0.901	0.772727	0.961	0.664133
569	0.319	0.969605	0.926	0.827525	0.905	0.776158	0.964	0.666206
570	0.318	0.966565	0.93	0.831099	0.908	0.778731	0.968	0.66897
571	0.317	0.963526	0.933	0.83378	0.911	0.781304	0.971	0.671044
572	0.316	0.960486	0.937	0.837355	0.915	0.784734	0.975	0.673808
573	0.314	0.954407	0.94	0.840036	0.918	0.787307	0.978	0.675881
574	0.313	0.951368	0.943	0.842717	0.921	0.78988	0.981	0.677954
575	0.312	0.948328	0.946	0.845398	0.924	0.792453	0.985	0.680719
576	0.31	0.942249	0.95	0.848972	0.928	0.795883	0.988	0.682792
577	0.309	0.93921	0.953	0.851653	0.931	0.798456	0.992	0.685556
578	0.307	0.933131	0.956	0.854334	0.934	0.801029	0.995	0.68763
579	0.306	0.930091	0.959	0.857015	0.937	0.803602	0.999	0.690394
580	0.305	0.927052	0.962	0.859696	0.94	0.806175	1.002	0.692467
581	0.303	0.920973	0.965	0.862377	0.943	0.808748	1.005	0.69454
582	0.301	0.914894	0.969	0.865952	0.946	0.811321	1.009	0.697305
583	0.299	0.908815	0.971	0.867739	0.949	0.813894	1.012	0.699378
584	0.298	0.905775	0.975	0.871314	0.952	0.816467	1.016	0.702142
585	0.296	0.899696	0.977	0.873101	0.955	0.819039	1.019	0.704216
586	0.295	0.896657	0.98	0.875782	0.958	0.821612	1.022	0.706289
587	0.293	0.890578	0.983	0.878463	0.96	0.823328	1.025	0.708362
588	0.291	0.884498	0.986	0.881144	0.963	0.825901	1.029	0.711126
589	0.29	0.881459	0.988	0.882931	0.966	0.828473	1.032	0.7132
590	0.288	0.87538	0.991	0.885612	0.969	0.831046	1.035	0.715273
591	0.286	0.869301	0.994	0.888293	0.972	0.833619	1.039	0.718037
592	0.284	0.863222	0.996	0.89008	0.974	0.835334	1.042	0.720111
593	0.283	0.860182	0.999	0.892761	0.977	0.837907	1.045	0.722184
594	0.281	0.854103	1.002	0.895442	0.98	0.84048	1.049	0.724948
595	0.279	0.848024	1.004	0.89723	0.982	0.842196	1.052	0.727021
596	0.278	0.844985	1.007	0.899911	0.985	0.844768	1.055	0.729095
597	0.276	0.838906	1.009	0.901698	0.987	0.846484	1.058	0.731168
598	0.274	0.832827	1.012	0.904379	0.99	0.849057	1.062	0.733932
599	0.273	0.829787	1.014	0.906166	0.993	0.85163	1.065	0.736006
600	0.271	0.823708	1.016	0.907954	0.995	0.853345	1.068	0.738079
601	0.269	0.817629	1.019	0.910634	0.998	0.855918	1.071	0.740152
602	0.267	0.81155	1.021	0.912422	1	0.857633	1.075	0.742916
603	0.266	0.808511	1.023	0.914209	1.003	0.860206	1.078	0.74499
604	0.264	0.802432	1.026	0.91689	1.005	0.861921	1.081	0.747063
605	0.262	0.796353	1.028	0.918677	1.007	0.863636	1.085	0.749827
606	0.261	0.793313	1.03	0.920465	1.01	0.866209	1.087	0.751209
607	0.259	0.787234	1.032	0.922252	1.012	0.867925	1.091	0.753974
608	0.257	0.781155	1.034	0.924039	1.014	0.86964	1.094	0.756047
609	0.256	0.778116	1.036	0.925827	1.016	0.871355	1.097	0.75812
610	0.254	0.772036	1.038	0.927614	1.019	0.873928	1.1	0.760194
611	0.253	0.768997	1.04	0.929401	1.021	0.875643	1.103	0.762267
612	0.251	0.762918	1.042	0.931189	1.023	0.877358	1.106	0.76434
613	0.25	0.759878	1.044	0.932976	1.025	0.879074	1.109	0.766413
614	0.248	0.753799	1.046	0.934763	1.028	0.881647	1.113	0.769178
615	0.246	0.74772	1.048	0.93655	1.03	0.883362	1.115	0.77056
616	0.245	0.744681	1.049	0.937444	1.032	0.885077	1.118	0.772633
617	0.243	0.738602	1.051	0.939231	1.034	0.886792	1.121	0.774706
618	0.242	0.735562	1.053	0.941019	1.036	0.888508	1.124	0.77678
619	0.24	0.729483	1.055	0.942806	1.038	0.890223	1.127	0.778853
620	0.239	0.726444	1.056	0.9437	1.04	0.891938	1.131	0.781617
621	0.237	0.720365	1.058	0.945487	1.042	0.893654	1.134	0.78369
622	0.235	0.714286	1.06	0.947274	1.044	0.895369	1.137	0.785764
623	0.234	0.711246	1.061	0.948168	1.046	0.897084	1.139	0.787146
624	0.232	0.705167	1.063	0.949955	1.047	0.897942	1.143	0.78991
625	0.231	0.702128	1.064	0.950849	1.05	0.900515	1.145	0.791292
626	0.229	0.696049	1.066	0.952636	1.052	0.90223	1.149	0.794057
627	0.228	0.693009	1.068	0.954424	1.053	0.903087	1.152	0.79613
628	0.226	0.68693	1.069	0.955317	1.055	0.904803	1.155	0.798203
629	0.225	0.683891	1.07	0.956211	1.057	0.906518	1.158	0.800276
630	0.223	0.677812	1.072	0.957998	1.059	0.908233	1.161	0.80235
631	0.222	0.674772	1.073	0.958892	1.061	0.909949	1.164	0.804423
632	0.221	0.671733	1.075	0.960679	1.063	0.911664	1.167	0.806496
633	0.219	0.665653	1.076	0.961573	1.065	0.913379	1.17	0.808569
634	0.218	0.662614	1.077	0.962466	1.066	0.914237	1.173	0.810643
635	0.216	0.656535	1.079	0.964254	1.068	0.915952	1.176	0.812716
636	0.215	0.653495	1.08	0.965147	1.07	0.917667	1.179	0.814789
637	0.214	0.650456	1.081	0.966041	1.071	0.918525	1.181	0.816171
638	0.212	0.644377	1.083	0.967828	1.073	0.92024	1.185	0.818936
639	0.211	0.641337	1.084	0.968722	1.075	0.921955	1.187	0.820318
640	0.21	0.638298	1.085	0.969616	1.077	0.923671	1.191	0.823082
641	0.208	0.632219	1.087	0.971403	1.079	0.925386	1.193	0.824464
642	0.207	0.629179	1.088	0.972297	1.08	0.926244	1.197	0.827229
643	0.206	0.62614	1.089	0.97319	1.082	0.927959	1.2	0.829302
644	0.204	0.620061	1.09	0.974084	1.084	0.929674	1.203	0.831375
645	0.203	0.617021	1.092	0.975871	1.086	0.931389	1.206	0.833449
646	0.202	0.613982	1.093	0.976765	1.088	0.933105	1.209	0.835522
647	0.2	0.607903	1.094	0.977659	1.089	0.933962	1.212	0.837595
648	0.199	0.604863	1.095	0.978552	1.091	0.935678	1.216	0.840359
649	0.198	0.601824	1.096	0.979446	1.093	0.937393	1.218	0.841742
650	0.197	0.598784	1.097	0.98034	1.094	0.93825	1.222	0.844506
651	0.195	0.592705	1.098	0.981233	1.096	0.939966	1.224	0.845888
652	0.194	0.589666	1.099	0.982127	1.098	0.941681	1.228	0.848652
653	0.193	0.586626	1.1	0.983021	1.099	0.942539	1.23	0.850035
654	0.192	0.583587	1.1	0.983021	1.1	0.943396	1.233	0.852108
655	0.191	0.580547	1.102	0.984808	1.102	0.945111	1.236	0.854181
656	0.19	0.577508	1.102	0.984808	1.103	0.945969	1.239	0.856254
657	0.189	0.574468	1.103	0.985702	1.105	0.947684	1.241	0.857636
658	0.188	0.571429	1.104	0.986595	1.107	0.9494	1.245	0.860401
659	0.186	0.56535	1.105	0.987489	1.108	0.950257	1.247	0.861783
660	0.185	0.56231	1.105	0.987489	1.109	0.951115	1.25	0.863856
661	0.184	0.559271	1.106	0.988382	1.111	0.95283	1.253	0.86593
662	0.183	0.556231	1.107	0.989276	1.112	0.953688	1.256	0.868003
663	0.182	0.553191	1.107	0.989276	1.114	0.955403	1.259	0.870076
664	0.181	0.550152	1.108	0.99017	1.115	0.956261	1.262	0.872149
665	0.18	0.547112	1.109	0.991063	1.116	0.957118	1.264	0.873531
666	0.179	0.544073	1.11	0.991957	1.118	0.958834	1.267	0.875605
667	0.178	0.541033	1.11	0.991957	1.119	0.959691	1.27	0.877678
668	0.176	0.534954	1.111	0.992851	1.121	0.961407	1.273	0.879751
669	0.175	0.531915	1.111	0.992851	1.122	0.962264	1.276	0.881824
670	0.174	0.528875	1.112	0.993744	1.123	0.963122	1.279	0.883898
671	0.173	0.525836	1.113	0.994638	1.125	0.964837	1.282	0.885971
672	0.172	0.522796	1.113	0.994638	1.126	0.965695	1.285	0.888044
673	0.172	0.522796	1.114	0.995532	1.128	0.96741	1.287	0.889426
674	0.171	0.519757	1.115	0.996425	1.129	0.968268	1.29	0.8915
675	0.17	0.516717	1.115	0.996425	1.13	0.969125	1.292	0.892882
676	0.169	0.513678	1.115	0.996425	1.131	0.969983	1.296	0.895646
677	0.168	0.510638	1.116	0.997319	1.133	0.971698	1.298	0.897028
678	0.167	0.507599	1.116	0.997319	1.134	0.972556	1.301	0.899102
679	0.166	0.504559	1.117	0.998213	1.135	0.973413	1.303	0.900484
680	0.165	0.50152	1.117	0.998213	1.136	0.974271	1.306	0.902557
681	0.164	0.49848	1.117	0.998213	1.137	0.975129	1.308	0.903939
682	0.163	0.495441	1.118	0.999106	1.139	0.976844	1.311	0.906012
683	0.162	0.492401	1.117	0.998213	1.139	0.976844	1.313	0.907395
684	0.161	0.489362	1.118	0.999106	1.14	0.977702	1.316	0.909468
685	0.16	0.486322	1.118	0.999106	1.142	0.979417	1.319	0.911541
686	0.159	0.483283	1.118	0.999106	1.143	0.980274	1.322	0.913614
687	0.158	0.480243	1.118	0.999106	1.144	0.981132	1.324	0.914997
688	0.157	0.477204	1.119	1	1.145	0.98199	1.327	0.91707
689	0.157	0.477204	1.119	1	1.146	0.982847	1.329	0.918452
690	0.156	0.474164	1.119	1	1.147	0.983705	1.332	0.920525
691	0.155	0.471125	1.119	1	1.147	0.983705	1.334	0.921907
692	0.154	0.468085	1.119	1	1.148	0.984563	1.337	0.923981
693	0.153	0.465046	1.119	1	1.149	0.98542	1.339	0.925363
694	0.152	0.462006	1.119	1	1.15	0.986278	1.341	0.926745
695	0.152	0.462006	1.119	1	1.151	0.987136	1.343	0.928127
696	0.151	0.458967	1.119	1	1.152	0.987993	1.346	0.9302
697	0.15	0.455927	1.119	1	1.152	0.987993	1.348	0.931583
698	0.149	0.452888	1.118	0.999106	1.153	0.988851	1.35	0.932965
699	0.149	0.452888	1.119	1	1.155	0.990566	1.353	0.935038
700	0.148	0.449848	1.119	1	1.155	0.990566	1.355	0.93642
701	0.147	0.446809	1.118	0.999106	1.156	0.991424	1.357	0.937802
702	0.146	0.443769	1.118	0.999106	1.157	0.992281	1.359	0.939185
703	0.146	0.443769	1.118	0.999106	1.157	0.992281	1.361	0.940567
704	0.145	0.440729	1.118	0.999106	1.157	0.992281	1.363	0.941949
705	0.144	0.43769	1.117	0.998213	1.158	0.993139	1.366	0.944022
706	0.143	0.43465	1.117	0.998213	1.159	0.993997	1.368	0.945404
707	0.143	0.43465	1.116	0.997319	1.159	0.993997	1.369	0.946095
708	0.142	0.431611	1.116	0.997319	1.16	0.994854	1.371	0.947478
709	0.141	0.428571	1.116	0.997319	1.16	0.994854	1.374	0.949551
710	0.14	0.425532	1.116	0.997319	1.161	0.995712	1.376	0.950933
711	0.14	0.425532	1.115	0.996425	1.161	0.995712	1.377	0.951624
712	0.139	0.422492	1.115	0.996425	1.162	0.996569	1.38	0.953697
713	0.138	0.419453	1.114	0.995532	1.162	0.996569	1.382	0.955079
714	0.138	0.419453	1.114	0.995532	1.163	0.997427	1.383	0.955771
715	0.137	0.416413	1.113	0.994638	1.163	0.997427	1.384	0.956462
716	0.136	0.413374	1.113	0.994638	1.163	0.997427	1.387	0.958535
717	0.136	0.413374	1.112	0.993744	1.163	0.997427	1.388	0.959226
718	0.135	0.410334	1.111	0.992851	1.164	0.998285	1.39	0.960608
719	0.134	0.407295	1.111	0.992851	1.164	0.998285	1.392	0.96199
720	0.134	0.407295	1.11	0.991957	1.164	0.998285	1.394	0.963372
721	0.133	0.404255	1.109	0.991063	1.164	0.998285	1.395	0.964064
722	0.132	0.401216	1.109	0.991063	1.164	0.998285	1.397	0.965446
723	0.132	0.401216	1.109	0.991063	1.165	0.999142	1.398	0.966137
724	0.131	0.398176	1.107	0.989276	1.165	0.999142	1.401	0.96821
725	0.131	0.398176	1.107	0.989276	1.166	1	1.402	0.968901
726	0.13	0.395137	1.106	0.988382	1.166	1	1.404	0.970283
727	0.129	0.392097	1.105	0.987489	1.165	0.999142	1.405	0.970974
728	0.129	0.392097	1.105	0.987489	1.165	0.999142	1.407	0.972357
729	0.128	0.389058	1.104	0.986595	1.165	0.999142	1.408	0.973048
730	0.127	0.386018	1.103	0.985702	1.166	1	1.41	0.97443
731	0.127	0.386018	1.102	0.984808	1.165	0.999142	1.41	0.97443
732	0.126	0.382979	1.101	0.983914	1.165	0.999142	1.412	0.975812
733	0.126	0.382979	1.1	0.983021	1.165	0.999142	1.414	0.977194
734	0.125	0.379939	1.099	0.982127	1.165	0.999142	1.415	0.977885
735	0.125	0.379939	1.098	0.981233	1.164	0.998285	1.416	0.978576
736	0.124	0.3769	1.097	0.98034	1.164	0.998285	1.418	0.979959
737	0.123	0.37386	1.096	0.979446	1.164	0.998285	1.418	0.979959
738	0.123	0.37386	1.095	0.978552	1.164	0.998285	1.42	0.981341
739	0.122	0.370821	1.094	0.977659	1.164	0.998285	1.421	0.982032
740	0.122	0.370821	1.093	0.976765	1.163	0.997427	1.422	0.982723
741	0.121	0.367781	1.092	0.975871	1.164	0.998285	1.423	0.983414
742	0.121	0.367781	1.091	0.974978	1.163	0.997427	1.425	0.984796
743	0.12	0.364742	1.09	0.974084	1.163	0.997427	1.426	0.985487
744	0.12	0.364742	1.089	0.97319	1.163	0.997427	1.427	0.986178
745	0.119	0.361702	1.088	0.972297	1.162	0.996569	1.427	0.986178
746	0.119	0.361702	1.086	0.970509	1.162	0.996569	1.429	0.98756
747	0.118	0.358663	1.085	0.969616	1.161	0.995712	1.429	0.98756
748	0.118	0.358663	1.084	0.968722	1.161	0.995712	1.43	0.988252
749	0.117	0.355623	1.083	0.967828	1.16	0.994854	1.431	0.988943
750	0.117	0.355623	1.082	0.966935	1.16	0.994854	1.432	0.989634
751	0.116	0.352584	1.081	0.966041	1.159	0.993997	1.432	0.989634
752	0.116	0.352584	1.079	0.964254	1.159	0.993997	1.434	0.991016
753	0.115	0.349544	1.078	0.96336	1.159	0.993997	1.434	0.991016
754	0.114	0.346505	1.077	0.962466	1.158	0.993139	1.436	0.992398
755	0.114	0.346505	1.075	0.960679	1.157	0.992281	1.436	0.992398
756	0.113	0.343465	1.074	0.959786	1.157	0.992281	1.437	0.993089
757	0.113	0.343465	1.073	0.958892	1.156	0.991424	1.437	0.993089
758	0.112	0.340426	1.071	0.957105	1.155	0.990566	1.439	0.994471
759	0.112	0.340426	1.07	0.956211	1.154	0.989708	1.439	0.994471
760	0.112	0.340426	1.069	0.955317	1.154	0.989708	1.44	0.995162
761	0.111	0.337386	1.068	0.954424	1.153	0.988851	1.44	0.995162
762	0.111	0.337386	1.066	0.952636	1.153	0.988851	1.441	0.995853
763	0.11	0.334347	1.065	0.951743	1.152	0.987993	1.441	0.995853
764	0.11	0.334347	1.063	0.949955	1.151	0.987136	1.441	0.995853
765	0.109	0.331307	1.062	0.949062	1.15	0.986278	1.442	0.996545
766	0.109	0.331307	1.06	0.947274	1.149	0.98542	1.442	0.996545
767	0.108	0.328267	1.059	0.946381	1.149	0.98542	1.442	0.996545
768	0.108	0.328267	1.057	0.944593	1.147	0.983705	1.443	0.997236
769	0.107	0.325228	1.056	0.9437	1.147	0.983705	1.443	0.997236
770	0.107	0.325228	1.055	0.942806	1.146	0.982847	1.443	0.997236
771	0.107	0.325228	1.053	0.941019	1.145	0.98199	1.444	0.997927
772	0.106	0.322188	1.051	0.939231	1.144	0.981132	1.444	0.997927
773	0.105	0.319149	1.05	0.938338	1.143	0.980274	1.444	0.997927
774	0.105	0.319149	1.048	0.93655	1.142	0.979417	1.445	0.998618
775	0.105	0.319149	1.047	0.935657	1.142	0.979417	1.445	0.998618
776	0.104	0.316109	1.045	0.93387	1.14	0.977702	1.445	0.998618
777	0.104	0.316109	1.044	0.932976	1.139	0.976844	1.446	0.999309
778	0.103	0.31307	1.042	0.931189	1.138	0.975986	1.446	0.999309
779	0.103	0.31307	1.04	0.929401	1.138	0.975986	1.446	0.999309
780	0.102	0.31003	1.04	0.929401	1.137	0.975129	1.446	0.999309
781	0.102	0.31003	1.037	0.92672	1.135	0.973413	1.446	0.999309
782	0.102	0.31003	1.037	0.92672	1.135	0.973413	1.447	1
783	0.101	0.306991	1.035	0.924933	1.134	0.972556	1.447	1
784	0.101	0.306991	1.033	0.923146	1.133	0.971698	1.447	1
785	0.101	0.306991	1.032	0.922252	1.131	0.969983	1.447	1
786	0.1	0.303951	1.03	0.920465	1.13	0.969125	1.447	1
787	0.1	0.303951	1.028	0.918677	1.129	0.968268	1.447	1
788	0.099	0.300912	1.027	0.917784	1.128	0.96741	1.447	1
789	0.099	0.300912	1.025	0.915996	1.127	0.966552	1.446	0.999309
790	0.098	0.297872	1.024	0.915103	1.125	0.964837	1.446	0.999309
791	0.098	0.297872	1.022	0.913315	1.124	0.963979	1.446	0.999309
792	0.098	0.297872	1.02	0.911528	1.123	0.963122	1.446	0.999309
793	0.097	0.294833	1.019	0.910634	1.122	0.962264	1.446	0.999309
794	0.097	0.294833	1.017	0.908847	1.121	0.961407	1.445	0.998618
795	0.096	0.291793	1.016	0.907954	1.119	0.959691	1.445	0.998618
796	0.096	0.291793	1.014	0.906166	1.118	0.958834	1.445	0.998618
797	0.096	0.291793	1.012	0.904379	1.117	0.957976	1.445	0.998618
798	0.095	0.288754	1.011	0.903485	1.116	0.957118	1.444	0.997927
799	0.095	0.288754	1.009	0.901698	1.114	0.955403	1.444	0.997927
800	0.094	0.285714	1.008	0.900804	1.113	0.954545	1.444	0.997927
801	0.094	0.285714	1.006	0.899017	1.112	0.953688	1.444	0.997927
802	0.094	0.285714	1.004	0.89723	1.111	0.95283	1.444	0.997927
803	0.093	0.282675	1.003	0.896336	1.11	0.951973	1.443	0.997236
804	0.093	0.282675	1.001	0.894549	1.108	0.950257	1.443	0.997236
805	0.093	0.282675	0.999	0.892761	1.107	0.9494	1.442	0.996545
806	0.092	0.279635	0.998	0.891868	1.105	0.947684	1.442	0.996545
807	0.092	0.279635	0.996	0.89008	1.104	0.946827	1.442	0.996545
808	0.092	0.279635	0.994	0.888293	1.102	0.945111	1.44	0.995162
809	0.091	0.276596	0.993	0.887399	1.101	0.944254	1.44	0.995162
810	0.091	0.276596	0.99	0.884718	1.1	0.943396	1.439	0.994471
811	0.091	0.276596	0.989	0.883825	1.098	0.941681	1.439	0.994471
812	0.09	0.273556	0.987	0.882038	1.097	0.940823	1.439	0.994471
813	0.09	0.273556	0.985	0.88025	1.095	0.939108	1.437	0.993089
814	0.09	0.273556	0.984	0.879357	1.093	0.937393	1.436	0.992398
815	0.089	0.270517	0.982	0.877569	1.092	0.936535	1.436	0.992398
816	0.089	0.270517	0.981	0.876676	1.091	0.935678	1.436	0.992398
817	0.089	0.270517	0.979	0.874888	1.089	0.933962	1.435	0.991707
818	0.088	0.267477	0.977	0.873101	1.087	0.932247	1.434	0.991016
819	0.088	0.267477	0.975	0.871314	1.086	0.931389	1.434	0.991016
820	0.087	0.264438	0.973	0.869526	1.085	0.930532	1.433	0.990325
821	0.087	0.264438	0.972	0.868633	1.084	0.929674	1.432	0.989634
822	0.087	0.264438	0.97	0.866845	1.082	0.927959	1.431	0.988943
823	0.086	0.261398	0.969	0.865952	1.08	0.926244	1.431	0.988943
824	0.086	0.261398	0.967	0.864164	1.079	0.925386	1.43	0.988252
825	0.086	0.261398	0.965	0.862377	1.077	0.923671	1.429	0.98756
826	0.085	0.258359	0.964	0.861483	1.076	0.922813	1.428	0.986869
827	0.085	0.258359	0.962	0.859696	1.075	0.921955	1.428	0.986869
828	0.085	0.258359	0.96	0.857909	1.073	0.92024	1.427	0.986178
829	0.085	0.258359	0.958	0.856122	1.071	0.918525	1.426	0.985487
830	0.085	0.258359	0.956	0.854334	1.069	0.91681	1.424	0.984105
831	0.084	0.255319	0.955	0.853441	1.068	0.915952	1.424	0.984105
832	0.084	0.255319	0.954	0.852547	1.066	0.914237	1.423	0.983414
833	0.084	0.255319	0.952	0.85076	1.065	0.913379	1.422	0.982723
834	0.083	0.25228	0.95	0.848972	1.062	0.910806	1.42	0.981341
835	0.083	0.25228	0.948	0.847185	1.062	0.910806	1.419	0.98065
836	0.083	0.25228	0.946	0.845398	1.06	0.909091	1.418	0.979959
837	0.082	0.24924	0.945	0.844504	1.058	0.907376	1.417	0.979267
838	0.082	0.24924	0.943	0.842717	1.056	0.90566	1.416	0.978576
839	0.082	0.24924	0.941	0.840929	1.055	0.904803	1.414	0.977194
840	0.081	0.246201	0.939	0.839142	1.053	0.903087	1.413	0.976503
841	0.081	0.246201	0.938	0.838248	1.051	0.901372	1.413	0.976503
842	0.081	0.246201	0.937	0.837355	1.049	0.899657	1.412	0.975812
843	0.081	0.246201	0.935	0.835567	1.048	0.898799	1.41	0.97443
844	0.08	0.243161	0.933	0.83378	1.047	0.897942	1.408	0.973048
845	0.08	0.243161	0.932	0.832887	1.045	0.896226	1.409	0.973739
846	0.08	0.243161	0.93	0.831099	1.043	0.894511	1.406	0.971666
847	0.08	0.243161	0.929	0.830206	1.042	0.893654	1.406	0.971666
848	0.08	0.243161	0.927	0.828418	1.04	0.891938	1.405	0.970974
849	0.079	0.240122	0.926	0.827525	1.038	0.890223	1.404	0.970283
850	0.079	0.240122	0.924	0.825737	1.037	0.889365	1.402	0.968901
851	0.078	0.237082	0.922	0.82395	1.035	0.88765	1.402	0.968901
852	0.078	0.237082	0.92	0.822163	1.033	0.885935	1.4	0.967519
853	0.078	0.237082	0.919	0.821269	1.032	0.885077	1.397	0.965446
854	0.078	0.237082	0.917	0.819482	1.029	0.882504	1.397	0.965446
855	0.077	0.234043	0.916	0.818588	1.028	0.881647	1.397	0.965446
856	0.077	0.234043	0.914	0.816801	1.026	0.879931	1.395	0.964064
857	0.077	0.234043	0.913	0.815907	1.025	0.879074	1.392	0.96199
858	0.077	0.234043	0.91	0.813226	1.023	0.877358	1.392	0.96199
859	0.076	0.231003	0.909	0.812332	1.022	0.876501	1.39	0.960608
860	0.076	0.231003	0.906	0.809651	1.02	0.874786	1.389	0.959917
861	0.076	0.231003	0.906	0.809651	1.019	0.873928	1.388	0.959226
862	0.076	0.231003	0.904	0.807864	1.016	0.871355	1.387	0.958535
863	0.075	0.227964	0.903	0.806971	1.014	0.86964	1.386	0.957844
864	0.075	0.227964	0.901	0.805183	1.013	0.868782	1.384	0.956462
865	0.075	0.227964	0.899	0.803396	1.012	0.867925	1.38	0.953697
866	0.075	0.227964	0.897	0.801609	1.01	0.866209	1.381	0.954388
867	0.074	0.224924	0.896	0.800715	1.008	0.864494	1.379	0.953006
868	0.074	0.224924	0.894	0.798928	1.006	0.862779	1.378	0.952315
869	0.074	0.224924	0.893	0.798034	1.006	0.862779	1.376	0.950933
870	0.074	0.224924	0.89	0.795353	1.002	0.859348	1.375	0.950242
871	0.073	0.221884	0.891	0.796247	1.004	0.861063	1.375	0.950242
872	0.073	0.221884	0.889	0.794459	0.999	0.856775	1.37	0.946786
873	0.073	0.221884	0.887	0.792672	0.998	0.855918	1.368	0.945404
874	0.073	0.221884	0.885	0.790885	0.995	0.853345	1.37	0.946786
875	0.072	0.218845	0.884	0.789991	0.994	0.852487	1.368	0.945404
876	0.072	0.218845	0.882	0.788204	0.993	0.85163	1.365	0.943331
877	0.072	0.218845	0.879	0.785523	0.991	0.849914	1.365	0.943331
878	0.072	0.218845	0.879	0.785523	0.99	0.849057	1.364	0.94264
879	0.072	0.218845	0.879	0.785523	0.989	0.848199	1.361	0.940567
880	0.071	0.215805	0.877	0.783735	0.986	0.845626	1.358	0.938493
881	0.071	0.215805	0.875	0.781948	0.987	0.846484	1.36	0.939876
882	0.071	0.215805	0.875	0.781948	0.985	0.844768	1.357	0.937802
883	0.071	0.215805	0.872	0.779267	0.982	0.842196	1.35	0.932965
884	0.071	0.215805	0.87	0.77748	0.98	0.84048	1.355	0.93642
885	0.07	0.212766	0.871	0.778374	0.98	0.84048	1.351	0.933656
886	0.07	0.212766	0.866	0.773905	0.975	0.836192	1.354	0.935729
887	0.07	0.212766	0.867	0.774799	0.977	0.837907	1.346	0.9302
888	0.07	0.212766	0.866	0.773905	0.975	0.836192	1.343	0.928127
889	0.07	0.212766	0.865	0.773012	0.973	0.834477	1.345	0.929509
890	0.07	0.212766	0.863	0.771224	0.97	0.831904	1.348	0.931583
891	0.071	0.215805	0.861	0.769437	0.973	0.834477	1.341	0.926745
892	0.07	0.212766	0.86	0.768543	0.969	0.831046	1.339	0.925363
893	0.069	0.209726	0.858	0.766756	0.97	0.831904	1.339	0.925363
894	0.069	0.209726	0.857	0.765862	0.966	0.828473	1.33	0.919143
895	0.069	0.209726	0.855	0.764075	0.967	0.829331	1.335	0.922598
896	0.07	0.212766	0.856	0.764969	0.961	0.824185	1.337	0.923981
897	0.069	0.209726	0.85	0.759607	0.963	0.825901	1.329	0.918452
898	0.069	0.209726	0.855	0.764075	0.962	0.825043	1.337	0.923981
899	0.069	0.209726	0.853	0.762288	0.963	0.825901	1.33	0.919143
900	0.069	0.209726	0.852	0.761394	0.963	0.825901	1.327	0.91707

## Sheet: Figure 2
XRD						Size and interparticle distance in Au@ZIF8
2theta	ZIF8	Au-ZIF8	SS			Inter-particle distance	Size
5	155	661	162			(nm)	(nm)
5.00613	204	614	184			4.957	1.258
5.01226	188	615	163			4.587	1.888
5.0184	186	607	163			4.053	1.528
5.02453	180	628	180			3.635	1.708
5.03066	187	579	194			4.417	1.798
5.03679	206	654	172			4.053	1.618
5.04292	189	633	174			3.75	1.708
5.04905	182	635	150			4.535	1.757
5.05519	205	631	189			4.101	1.216
5.06132	183	626	169			4.417	1.576
5.06745	187	619	203			3.288	2.252
5.07358	191	606	178			3.769	1.711
5.07971	202	656	170			4.654	2.072
5.08585	171	625	164			3.937	1.802
5.09198	179	613	159			4.672	1.666
5.09811	196	620	163			5.259	2.252
5.10424	170	640	164			4.472	1.656
5.11037	182	607	202			4.661	1.441
5.1165	173	615	189			3.674	1.531
5.12264	189	585	158			4.117	1.441
5.12877	192	623	152			4.347	1.688
5.1349	181	609	180			3.885	1.783
5.14103	201	649	176			3.201	2.342
5.14716	192	627	169			4.698	1.774
5.15329	184	622	177			4.001	1.774
5.15943	189	585	163			2.794	1.212
5.16556	165	578	187			4.229	1.531
5.17169	197	629	180			3.246	1.985
5.17782	170	618	201			3.982	1.595
5.18395	200	633	177			3.146	1.978
5.19009	180	656	193			3.533	1.895
5.19622	179	624	179			4.49	1.804
5.20235	180	612	156			3.333	1.212
5.20848	194	655	177			3.572	1.624
5.21461	157	616	151			3.924	1.895
5.22074	225	549	158			2.706	1.659
5.22688	176	622	170			2.447	1.722
5.23301	201	606	167			2.117	1.722
5.23914	196	652	178			3.513	1.624
5.24527	175	631	169			3.728	1.444
5.2514	171	620	167			3.376	1.804
5.25754	163	609	173			4.461	2.165
5.26367	217	598	165			3.39	1.353
5.2698	170	597	162			4.515	1.635
5.27593	184	583	176			3.733	1.804
5.28206	175	643	169			2.969	1.212
5.28819	180	586	167			4.602	1.404
5.29433	203	573	154			3.229	1.534
5.30046	196	587	163			3.026	1.624
5.30659	176	600	171			4.741	1.34
5.31272	168	558	175			3.376
5.31885	167	593	172			3.626
5.32498	179	624	158			5.771
5.33112	179	618	170			4.001
5.33725	176	577	165			4.18
5.34338	202	585	186			2.933
5.34951	173	607	169			3.706
5.35564	191	623	179			4.156
5.36178	188	636	187			4.332
5.36791	177	585	146			4.637
5.37404	201	598	143			3.85
5.38017	191	532	147			3.111
5.3863	186	569	183			3.95
5.39243	188	624	161			3.02
5.39857	194	623	161			2.933
5.4047	206	574	158			2.844
5.41083	174	564	159			3.771
5.41696	209	606	172			3.603
5.42309	212	550	164			2.828
5.42923	183	538	147			4.726
5.43536	167	563	159			3.667
5.44149	192	541	166			3.002
5.44762	196	546	163			4.25
5.45375	176	563	147			3.445
5.45988	204	554	162			4.388
5.46602	201	578	165			5.287
5.47215	178	583	167			5.382
5.47828	190	573	150			3.407
5.48441	192	530	161			4.56
5.49054	176	547	185			4.807
5.49667	202	524	177			3.513
5.50281	163	593	165			4.375
5.50894	185	597	163			3.563
5.51507	174	553	161			3.835
5.5212	209	573	156			3.816
5.52733	200	543	166			2.985
5.53347	192	604	171			3.344
5.5396	187	516	153			4.536
5.54573	176	565	174			4.187
5.55186	193	550	157			4.483
5.55799	205	596	179			5.163
5.56412	187	615	173			3.325
5.57026	173	571	147			5.885
5.57639	180	547	156			3.869
5.58252	204	553	164			4.24
5.58865	164	507	164			3.762
5.59478	186	584	161			4.828
5.60092	204	530	183			4.615
5.60705	174	551	169			3.648
5.61318	203	581	162			6.013
5.61931	200	513	173			5.823
5.62544	185	532	147			3.781
5.63157	176	531	176			3.906
5.63771	188	569	155			5.245
5.64384	183	553	160			4.039
5.64997	194	547	184			3.784
5.6561	168	576	181			3.485
5.66223	185	554	160			5.865
5.66836	185	515	152			5.943
5.6745	171	528	160			4.59
5.68063	201	568	182			5.099
5.68676	187	601	184			3.565
5.69289	207	532	185			4.615
5.69902	175	558	157			4.587
5.70516	192	536	158			3.246
5.71129	191	549	173			3.911
5.71742	189	546	145			3.626
5.72355	209	556	167			3.263
5.72968	154	522	171			4.152
5.73581	193	551	166			4.331
5.74195	190	525	172			5.516
5.74808	176	546	154			4.16
5.75421	186	555	148			4.692
5.76034	202	539	160			3.648
5.76647	194	592	155			4.269
5.77261	194	550	165			4.013
5.77874	165	543	164			3.253
5.78487	183	494	160			4.099
5.791	200	565	179			3.771
5.79713	187	528	175			4.14
5.80326	200	584	163			3.111
5.8094	187	538	170			3.442
5.81553	189	512	162			5.265
5.82166	184	530	157			5.045
5.82779	186	515	174			4.449
5.83392	220	488	167			3.726
5.84005	193	537	151			4.999
5.84619	178	495	167			4.121
5.85232	177	553	179			3.887
5.85845	193	556	154			5.969
5.86458	204	545	170			5.431
5.87071	175	499	136			4.464
5.87685	209	534	152			3.732
5.88298	178	539	163			4.491
5.88911	196	535	154			3.85
5.89524	205	552	178			4.062
5.90137	213	514	160			3.334
5.9075	200	511	164			4.208
5.91364	197	503	163			3.613
5.91977	198	532	152			3.074
5.9259	208	523	172
5.93203	198	518	155
5.93816	188	581	163
5.9443	175	515	156
5.95043	190	491	138
5.95656	204	560	165
5.96269	189	509	170
5.96882	188	455	146
5.97495	217	548	157
5.98109	188	542	146
5.98722	169	530	169
5.99335	179	511	162
5.99948	210	565	160
6.00561	193	514	162
6.01174	187	502	160
6.01788	172	540	172
6.02401	193	499	165
6.03014	187	543	150
6.03627	198	521	156
6.0424	223	504	157
6.04854	171	475	144
6.05467	196	533	167
6.0608	177	552	170
6.06693	179	567	145
6.07306	203	519	173
6.07919	191	493	162
6.08533	193	535	153
6.09146	205	565	162
6.09759	198	559	149
6.10372	212	487	165
6.10985	195	526	165
6.11599	177	547	181
6.12212	194	518	137
6.12825	198	551	161
6.13438	189	541	164
6.14051	199	499	162
6.14664	203	509	144
6.15278	229	536	160
6.15891	214	530	160
6.16504	204	496	146
6.17117	173	500	143
6.1773	193	502	159
6.18343	186	504	145
6.18957	185	516	164
6.1957	247	506	120
6.20183	216	543	145
6.20796	184	528	147
6.21409	203	501	156
6.22023	221	525	159
6.22636	193	508	145
6.23249	214	486	140
6.23862	196	506	131
6.24475	206	534	147
6.25088	187	510	151
6.25702	195	525	160
6.26315	198	539	164
6.26928	213	526	140
6.27541	220	490	166
6.28154	176	504	167
6.28768	209	458	157
6.29381	198	465	179
6.29994	195	484	179
6.30607	202	519	161
6.3122	178	486	155
6.31833	208	474	154
6.32447	191	508	142
6.3306	225	487	160
6.33673	227	499	149
6.34286	201	437	154
6.34899	203	504	131
6.35512	216	478	142
6.36126	201	488	144
6.36739	194	504	161
6.37352	189	468	151
6.37965	188	512	169
6.38578	216	470	147
6.39192	217	496	141
6.39805	195	490	149
6.40418	200	470	156
6.41031	219	502	160
6.41644	186	490	143
6.42257	210	476	169
6.42871	225	501	130
6.43484	214	487	170
6.44097	218	486	168
6.4471	221	503	164
6.45323	196	521	160
6.45937	228	494	173
6.4655	200	476	173
6.47163	218	500	146
6.47776	200	489	163
6.48389	222	432	131
6.49002	216	446	184
6.49616	217	513	149
6.50229	193	452	154
6.50842	199	490	153
6.51455	218	495	132
6.52068	216	473	170
6.52681	182	530	157
6.53295	216	492	146
6.53908	219	477	162
6.54521	218	493	150
6.55134	216	483	161
6.55747	201	511	149
6.56361	206	498	154
6.56974	242	505	138
6.57587	203	493	174
6.582	250	471	143
6.58813	220	501	134
6.59426	204	499	142
6.6004	230	511	174
6.60653	226	507	127
6.61266	216	489	128
6.61879	241	489	134
6.62492	228	485	158
6.63106	220	495	161
6.63719	251	508	143
6.64332	244	507	152
6.64945	245	453	138
6.65558	228	499	143
6.66171	201	471	141
6.66785	227	472	155
6.67398	248	524	160
6.68011	232	470	155
6.68624	215	480	162
6.69237	234	503	140
6.6985	226	489	159
6.70464	251	489	129
6.71077	208	465	153
6.7169	236	514	158
6.72303	242	504	150
6.72916	251	478	143
6.7353	259	477	178
6.74143	235	479	139
6.74756	225	472	154
6.75369	232	472	154
6.75982	226	523	152
6.76595	248	511	155
6.77209	229	486	153
6.77822	242	509	137
6.78435	220	486	140
6.79048	229	503	148
6.79661	212	513	148
6.80275	245	505	129
6.80888	294	476	148
6.81501	279	454	145
6.82114	225	508	150
6.82727	227	503	190
6.8334	234	495	151
6.83954	262	498	152
6.84567	228	510	168
6.8518	233	510	148
6.85793	250	520	152
6.86406	242	481	131
6.87019	242	490	142
6.87633	240	498	160
6.88246	279	493	141
6.88859	253	480	146
6.89472	304	497	163
6.90085	263	520	160
6.90699	284	507	140
6.91312	266	499	139
6.91925	261	516	164
6.92538	281	491	153
6.93151	280	482	140
6.93764	289	524	141
6.94378	268	525	148
6.94991	245	452	166
6.95604	269	549	141
6.96217	266	506	140
6.9683	267	491	171
6.97444	288	498	145
6.98057	308	509	128
6.9867	243	518	151
6.99283	270	538	141
6.99896	260	512	133
7.00509	291	543	128
7.01123	303	573	138
7.01736	274	519	146
7.02349	249	528	140
7.02962	324	572	158
7.03575	289	534	173
7.04188	325	598	153
7.04802	295	560	152
7.05415	296	553	133
7.06028	320	564	152
7.06641	289	569	145
7.07254	305	580	142
7.07868	292	593	147
7.08481	320	590	140
7.09094	322	596	137
7.09707	313	600	147
7.1032	320	596	155
7.10933	331	621	140
7.11547	293	596	146
7.1216	328	632	161
7.12773	335	642	153
7.13386	315	675	150
7.13999	318	630	148
7.14613	341	690	144
7.15226	372	684	144
7.15839	366	717	168
7.16452	368	745	162
7.17065	329	731	114
7.17678	399	734	151
7.18292	437	771	147
7.18905	428	839	150
7.19518	406	830	147
7.20131	449	877	152
7.20744	433	927	162
7.21358	454	906	155
7.21971	446	891	113
7.22584	480	996	147
7.23197	485	995	141
7.2381	519	1032	129
7.24423	515	1100	140
7.25037	528	1116	164
7.2565	581	1174	165
7.26263	591	1206	154
7.26876	575	1296	155
7.27489	598	1303	145
7.28102	637	1382	156
7.28716	671	1455	139
7.29329	699	1486	165
7.29942	692	1607	164
7.30555	773	1747	161
7.31168	813	1775	138
7.31782	862	1853	145
7.32395	933	2052	138
7.33008	947	2148	140
7.33621	1035	2283	152
7.34234	997	2390	165
7.34847	1042	2600	142
7.35461	1140	2869	138
7.36074	1134	2981	148
7.36687	1345	3156	135
7.373	1344	3399	145
7.37913	1383	3757	125
7.38527	1517	3936	148
7.3914	1478	4341	151
7.39753	1635	4506	114
7.40366	1622	4683	164
7.40979	1793	5095	161
7.41592	1975	5342	165
7.42206	2095	5480	155
7.42819	2204	5797	149
7.43432	2300	5827	150
7.44045	2333	6058	158
7.44658	2480	6092	142
7.45271	2426	5990	160
7.45885	2760	6035	158
7.46498	2706	5995	137
7.47111	2848	5880	152
7.47724	3109	5575	156
7.48337	3076	5261	128
7.48951	3212	5137	162
7.49564	3367	4982	126
7.50177	3451	4671	144
7.5079	3753	4402	139
7.51403	3689	3859	157
7.52016	3750	3620	135
7.5263	4049	3375	161
7.53243	4118	2922	135
7.53856	4355	2822	130
7.54469	4452	2540	131
7.55082	4735	2307	158
7.55696	4950	2075	165
7.56309	4888	1910	143
7.56922	5182	1726	143
7.57535	5432	1530	142
7.58148	5382	1458	147
7.58761	5721	1292	136
7.59375	5782	1226	146
7.59988	5901	1170	154
7.60601	6280	1109	166
7.61214	6300	1077	146
7.61827	6505	1075	140
7.6244	6717	953	153
7.63054	6585	912	159
7.63667	6841	857	155
7.6428	6885	894	144
7.64893	7043	890	138
7.65506	6861	863	146
7.6612	6982	820	147
7.66733	7088	745	147
7.67346	6871	739	156
7.67959	6683	735	186
7.68572	6719	745	147
7.69185	6494	722	153
7.69799	6566	661	163
7.70412	6348	677	151
7.71025	5987	686	145
7.71638	5826	682	141
7.72251	5465	676	147
7.72865	5250	691	160
7.73478	5125	651	161
7.74091	4877	630	155
7.74704	4569	624	152
7.75317	4215	607	135
7.7593	3907	603	165
7.76544	3721	606	148
7.77157	3384	599	151
7.7777	3067	586	165
7.78383	2906	553	130
7.78996	2690	582	160
7.79609	2310	563	159
7.80223	2305	515	145
7.80836	2021	568	147
7.81449	1950	548	134
7.82062	1725	616	149
7.82675	1589	522	142
7.83289	1487	521	150
7.83902	1303	539	144
7.84515	1263	531	156
7.85128	1166	500	143
7.85741	1149	545	160
7.86354	1123	531	165
7.86968	1051	492	141
7.87581	998	523	147
7.88194	936	507	138
7.88807	896	503	147
7.8942	863	475	144
7.90034	800	589	159
7.90647	791	503	156
7.9126	751	477	157
7.91873	718	479	160
7.92486	741	501	162
7.93099	698	513	115
7.93713	715	497	120
7.94326	675	491	144
7.94939	633	485	181
7.95552	631	491	173
7.96165	616	491	155
7.96778	631	507	150
7.97392	605	496	155
7.98005	575	485	138
7.98618	584	491	147
7.99231	554	490	125
7.99844	535	438	161
8.00458	518	477	138
8.01071	524	518	176
8.01684	526	512	162
8.02297	538	475	158
8.0291	535	476	148
8.03523	531	495	115
8.04137	466	466	148
8.0475	500	452	151
8.05363	486	445	106
8.05976	534	487	147
8.06589	498	477	147
8.07203	496	459	134
8.07816	510	473	144
8.08429	498	452	144
8.09042	478	472	135
8.09655	513	456	147
8.10268	483	440	151
8.10882	492	469	125
8.11495	506	474	164
8.12108	445	454	151
8.12721	449	463	174
8.13334	490	436	181
8.13947	443	440	150
8.14561	464	446	142
8.15174	461	412	144
8.15787	454	419	128
8.164	431	499	137
8.17013	420	468	169
8.17627	428	440	174
8.1824	456	484	127
8.18853	448	460	156
8.19466	475	440	132
8.20079	419	479	136
8.20692	435	445	152
8.21306	400	455	167
8.21919	382	405	135
8.22532	379	429	143
8.23145	384	426	120
8.23758	408	426	141
8.24372	450	477	164
8.24985	367	447	133
8.25598	404	422	133
8.26211	394	428	153
8.26824	424	443	146
8.27437	396	463	137
8.28051	394	446	131
8.28664	421	436	134
8.29277	415	445	152
8.2989	433	438	171
8.30503	416	461	151
8.31116	415	447	140
8.3173	396	486	152
8.32343	389	467	149
8.32956	417	425	150
8.33569	390	438	140
8.34182	398	455	133
8.34796	396	445	168
8.35409	374	453	129
8.36022	365	406	166
8.36635	409	450	143
8.37248	448	461	164
8.37861	380	429	120
8.38475	391	462	140
8.39088	366	459	146
8.39701	411	400	158
8.40314	391	447	169
8.40927	382	407	133
8.41541	382	424	155
8.42154	395	399	152
8.42767	379	420	150
8.4338	407	410	146
8.43993	375	433	149
8.44606	410	436	154
8.4522	407	435	143
8.45833	387	411	133
8.46446	403	453	155
8.47059	366	444	133
8.47672	336	430	133
8.48285	405	390	132
8.48899	386	443	156
8.49512	366	419	141
8.50125	379	446	148
8.50738	368	378	165
8.51351	387	435	148
8.51965	347	391	124
8.52578	373	435	137
8.53191	388	407	141
8.53804	400	436	164
8.54417	357	421	148
8.5503	384	415	158
8.55644	395	432	156
8.56257	351	386	124
8.5687	376	399	128
8.57483	340	428	153
8.58096	407	416	161
8.5871	409	406	132
8.59323	377	452	143
8.59936	372	442	156
8.60549	399	431	145
8.61162	377	400	149
8.61775	375	406	176
8.62389	378	404	155
8.63002	360	383	147
8.63615	355	432	129
8.64228	378	426	169
8.64841	382	390	156
8.65454	350	377	150
8.66068	380	385	144
8.66681	341	406	135
8.67294	403	427	136
8.67907	362	425	133
8.6852	377	411	151
8.69134	350	430	161
8.69747	362	447	145
8.7036	382	401	148
8.70973	362	417	142
8.71586	384	428	135
8.72199	335	411	142
8.72813	360	446	131
8.73426	363	415	160
8.74039	377	405	144
8.74652	329	407	158
8.75265	337	429	161
8.75879	353	426	152
8.76492	413	394	141
8.77105	339	379	134
8.77718	354	411	155
8.78331	308	434	147
8.78944	369	398	159
8.79558	357	425	142
8.80171	308	439	138
8.80784	356	417	170
8.81397	369	413	149
8.8201	396	419	144
8.82623	365	411	144
8.83237	339	428	162
8.8385	361	392	147
8.84463	368	367	155
8.85076	372	434	150
8.85689	374	444	160
8.86303	370	425	125
8.86916	352	369	135
8.87529	338	441	163
8.88142	355	378	142
8.88755	372	398	142
8.89368	340	437	127
8.89982	365	385	142
8.90595	367	442	164
8.91208	366	421	140
8.91821	363	388	156
8.92434	356	428	158
8.93048	372	403	149
8.93661	367	403	147
8.94274	364	372	128
8.94887	356	395	155
8.955	382	395	129
8.96113	374	384	135
8.96727	350	421	133
8.9734	353	412	150
8.97953	306	406	154
8.98566	372	360	146
8.99179	333	377	144
8.99792	377	393	136
9.00406	352	411	155
9.01019	341	386	142
9.01632	337	359	132
9.02245	356	405	176
9.02858	363	382	127
9.03472	342	372	142
9.04085	348	382	156
9.04698	341	427	136
9.05311	367	387	150
9.05924	351	423	168
9.06537	379	374	133
9.07151	363	392	133
9.07764	341	415	146
9.08377	352	414	163
9.0899	339	379	162
9.09603	378	424	129
9.10217	357	421	132
9.1083	353	408	166
9.11443	387	367	197
9.12056	332	401	148
9.12669	340	391	125
9.13282	360	380	142
9.13896	383	366	152
9.14509	376	397	152
9.15122	353	417	128
9.15735	338	385	133
9.16348	344	394	148
9.16961	346	372	126
9.17575	355	412	154
9.18188	384	390	165
9.18801	353	363	163
9.19414	374	424	154
9.20027	353	437	148
9.20641	332	381	149
9.21254	367	411	153
9.21867	345	379	134
9.2248	354	383	136
9.23093	396	378	135
9.23706	341	413	145
9.2432	355	396	152
9.24933	294	379	159
9.25546	346	417	146
9.26159	339	385	140
9.26772	313	364	167
9.27386	341	416	150
9.27999	339	366	155
9.28612	367	359	148
9.29225	382	378	142
9.29838	375	409	138
9.30451	397	405	150
9.31065	349	386	137
9.31678	376	380	147
9.32291	347	433	154
9.32904	357	393	154
9.33517	336	372	140
9.34131	346	371	152
9.34744	356	402	138
9.35357	362	412	145
9.3597	359	369	153
9.36583	359	391	130
9.37196	323	368	140
9.3781	337	393	134
9.38423	400	401	144
9.39036	370	381	146
9.39649	398	381	153
9.40262	348	387	156
9.40875	335	379	147
9.41489	382	391	141
9.42102	339	375	141
9.42715	318	391	138
9.43328	344	410	150
9.43941	335	426	168
9.44555	325	410	142
9.45168	318	385	148
9.45781	340	419	132
9.46394	357	386	162
9.47007	341	374	169
9.4762	339	374	152
9.48234	365	404	156
9.48847	349	402	125
9.4946	353	359	173
9.50073	326	382	143
9.50686	359	390	156
9.513	332	371	162
9.51913	365	390	163
9.52526	352	423	172
9.53139	393	405	175
9.53752	334	393	136
9.54365	369	404	140
9.54979	356	397	134
9.55592	346	401	158
9.56205	368	412	141
9.56818	364	411	164
9.57431	332	398	163
9.58044	336	357	172
9.58658	381	401	144
9.59271	337	362	146
9.59884	375	377	161
9.60497	358	379	146
9.6111	363	384	158
9.61724	369	414	159
9.62337	385	353	152
9.6295	370	359	166
9.63563	353	351	163
9.64176	373	356	148
9.64789	375	373	141
9.65403	338	390	156
9.66016	323	384	152
9.66629	337	376	151
9.67242	345	389	168
9.67855	350	365	168
9.68469	339	383	168
9.69082	358	393	139
9.69695	363	383	168
9.70308	368	356	151
9.70921	343	373	160
9.71534	386	364	152
9.72148	345	370	154
9.72761	390	366	137
9.73374	360	408	138
9.73987	357	360	153
9.746	357	381	173
9.75213	355	407	157
9.75827	354	387	157
9.7644	331	349	178
9.77053	384	382	137
9.77666	379	344	161
9.78279	335	376	151
9.78893	367	365	169
9.79506	348	379	167
9.80119	338	379	163
9.80732	355	375	125
9.81345	372	376	169
9.81958	365	410	165
9.82572	345	388	163
9.83185	342	403	172
9.83798	394	390	165
9.84411	396	372	136
9.85024	343	372	162
9.85638	351	378	171
9.86251	347	350	146
9.86864	375	378	148
9.87477	392	364	149
9.8809	351	388	156
9.88703	410	367	136
9.89317	372	407	171
9.8993	380	383	166
9.90543	408	360	139
9.91156	352	385	152
9.91769	371	388	164
9.92382	386	380	154
9.92996	372	414	137
9.93609	384	393	172
9.94222	347	349	152
9.94835	356	352	176
9.95448	337	373	171
9.96062	368	369	165
9.96675	361	381	142
9.97288	366	410	160
9.97901	347	390	172
9.98514	364	375	165
9.99127	370	387	161
9.99741	339	371	167
10.0035	381	408	157
10.0097	385	367	164
10.0158	350	379	158
10.0219	367	365	169
10.0281	404	403	157
10.0342	404	411	155
10.0403	397	388	166
10.0465	374	398	169
10.0526	373	404	161
10.0587	400	417	142
10.0649	385	342	145
10.071	378	409	160
10.0771	434	362	156
10.0833	349	371	155
10.0894	385	378	151
10.0955	358	391	169
10.1016	349	393	154
10.1078	418	381	157
10.1139	372	361	163
10.12	379	384	162
10.1262	390	372	179
10.1323	408	409	145
10.1384	410	389	180
10.1446	397	414	160
10.1507	363	402	157
10.1568	381	401	166
10.163	417	365	164
10.1691	372	387	168
10.1752	359	391	167
10.1814	400	412	172
10.1875	373	402	168
10.1936	389	448	164
10.1998	406	419	167
10.2059	389	377	170
10.212	389	438	150
10.2182	388	423	178
10.2243	373	425	163
10.2304	419	411	148
10.2365	402	393	151
10.2427	408	401	177
10.2488	406	430	153
10.2549	413	419	138
10.2611	432	402	152
10.2672	446	422	151
10.2733	442	412	178
10.2795	410	471	150
10.2856	427	441	168
10.2917	407	432	168
10.2979	429	403	170
10.304	427	413	174
10.3101	470	416	180
10.3163	520	448	160
10.3224	443	420	159
10.3285	490	449	168
10.3347	515	503	171
10.3408	490	489	182
10.3469	486	482	175
10.353	504	518	163
10.3592	523	501	172
10.3653	527	548	187
10.3714	557	568	179
10.3776	553	566	168
10.3837	549	568	159
10.3898	544	573	151
10.396	584	623	145
10.4021	607	627	187
10.4082	637	678	179
10.4144	609	723	165
10.4205	601	761	180
10.4266	697	711	176
10.4328	700	804	165
10.4389	718	864	181
10.445	708	882	168
10.4512	750	982	167
10.4573	801	968	165
10.4634	779	992	188
10.4696	916	1078	183
10.4757	923	1038	169
10.4818	997	1131	166
10.4879	1004	1129	159
10.4941	1035	1169	157
10.5002	1038	1137	156
10.5063	1069	1228	174
10.5125	1077	1258	159
10.5186	1149	1210	163
10.5247	1234	1225	198
10.5309	1245	1244	185
10.537	1257	1182	170
10.5431	1273	1165	184
10.5493	1352	1139	156
10.5554	1362	1066	188
10.5615	1373	1039	185
10.5677	1379	990	179
10.5738	1499	895	157
10.5799	1507	857	174
10.5861	1602	865	175
10.5922	1633	787	188
10.5983	1763	757	168
10.6045	1781	696	171
10.6106	1796	681	184
10.6167	1825	664	169
10.6228	1837	628	171
10.629	1872	619	175
10.6351	1853	597	168
10.6412	1849	572	178
10.6474	1869	521	163
10.6535	1924	515	175
10.6596	1933	503	185
10.6658	1918	508	180
10.6719	1878	473	185
10.678	1976	504	182
10.6842	1820	500	170
10.6903	1938	493	171
10.6964	1885	426	165
10.7026	1914	453	172
10.7087	1822	424	178
10.7148	1848	432	173
10.721	1798	444	165
10.7271	1760	437	188
10.7332	1743	445	182
10.7394	1673	405	181
10.7455	1731	425	160
10.7516	1544	415	177
10.7577	1533	426	168
10.7639	1510	409	179
10.77	1440	390	170
10.7761	1387	380	174
10.7823	1357	412	163
10.7884	1295	404	155
10.7945	1199	440	189
10.8007	1162	387	183
10.8068	1071	422	167
10.8129	1051	425	187
10.8191	1016	414	144
10.8252	937	410	180
10.8313	876	426	195
10.8375	893	388	187
10.8436	836	423	167
10.8497	809	413	157
10.8559	729	365	161
10.862	719	380	170
10.8681	672	402	171
10.8743	613	399	186
10.8804	574	376	180
10.8865	589	397	180
10.8926	585	422	184
10.8988	544	437	168
10.9049	552	396	225
10.911	493	416	191
10.9172	494	377	196
10.9233	514	388	167
10.9294	517	407	205
10.9356	525	410	181
10.9417	491	396	171
10.9478	505	387	176
10.954	505	404	192
10.9601	479	371	191
10.9662	481	360	170
10.9724	453	381	205
10.9785	472	383	182
10.9846	448	385	170
10.9908	428	419	157
10.9969	444	404	187
11.003	420	373	170
11.0092	422	390	187
11.0153	469	394	161
11.0214	436	407	165
11.0275	440	368	196
11.0337	447	365	174
11.0398	460	381	185
11.0459	401	393	192
11.0521	401	384	225
11.0582	460	371	195
11.0643	448	393	187
11.0705	452	401	202
11.0766	447	387	185
11.0827	437	385	176
11.0889	416	381	214
11.095	398	383	186
11.1011	402	410	204
11.1073	424	393	212
11.1134	429	382	211
11.1195	413	365	200
11.1257	397	380	201
11.1318	425	408	220
11.1379	438	382	194
11.1441	408	424	196
11.1502	434	373	203
11.1563	429	401	233
11.1624	416	377	230
11.1686	403	396	203
11.1747	386	338	192
11.1808	433	336	202
11.187	385	366	182
11.1931	421	342	214
11.1992	390	393	224
11.2054	423	370	207
11.2115	412	345	199
11.2176	434	376	187
11.2238	424	395	199
11.2299	422	403	204
11.236	409	375	187
11.2422	391	378	193
11.2483	429	387	189
11.2544	380	381	188
11.2606	406	406	173
11.2667	391	348	203
11.2728	377	373	166
11.2789	390	357	201
11.2851	406	393	196
11.2912	419	366	171
11.2973	463	391	203
11.3035	464	353	190
11.3096	440	375	197
11.3157	389	368	188
11.3219	457	368	172
11.328	393	386	211
11.3341	442	377	213
11.3403	429	396	166
11.3464	388	379	192
11.3525	462	364	187
11.3587	411	358	211
11.3648	429	361	199
11.3709	434	398	213
11.3771	455	399	168
11.3832	392	366	200
11.3893	418	407	211
11.3955	432	352	191
11.4016	421	398	210
11.4077	406	398	194
11.4138	426	378	190
11.42	447	394	184
11.4261	411	383	205
11.4322	405	387	184
11.4384	388	417	209
11.4445	389	375	211
11.4506	420	373	194
11.4568	437	347	191
11.4629	422	386	196
11.469	434	390	194
11.4752	415	397	185
11.4813	439	369	206
11.4874	397	383	177
11.4936	433	393	200
11.4997	434	378	207
11.5058	430	368	201
11.512	426	397	210
11.5181	449	386	166
11.5242	433	376	216
11.5304	438	389	195
11.5365	443	355	174
11.5426	386	390	210
11.5487	431	375	198
11.5549	432	380	235
11.561	438	379	189
11.5671	463	379	194
11.5733	432	367	189
11.5794	422	388	180
11.5855	418	378	223
11.5917	401	366	214
11.5978	453	401	202
11.6039	425	373	205
11.6101	403	390	222
11.6162	430	367	206
11.6223	402	378	184
11.6285	434	330	193
11.6346	446	358	191
11.6407	432	348	226
11.6469	389	368	214
11.653	391	334	220
11.6591	432	369	203
11.6653	416	341	198
11.6714	426	391	213
11.6775	403	379	175
11.6836	363	381	199
11.6898	452	361	195
11.6959	379	337	199
11.702	398	397	218
11.7082	414	342	197
11.7143	456	370	184
11.7204	455	396	199
11.7266	438	376	203
11.7327	454	388	196
11.7388	407	402	210
11.745	406	377	193
11.7511	374	385	200
11.7572	432	345	215
11.7634	428	381	214
11.7695	483	352	194
11.7756	443	366	200
11.7818	435	400	204
11.7879	428	374	206
11.794	441	415	218
11.8002	432	355	183
11.8063	404	355	202
11.8124	424	379	226
11.8185	416	400	242
11.8247	434	377	176
11.8308	468	374	214
11.8369	421	353	214
11.8431	419	412	187
11.8492	416	394	216
11.8553	404	363	206
11.8615	434	342	198
11.8676	390	377	195
11.8737	372	391	201
11.8799	398	361	201
11.886	426	402	212
11.8921	415	379	189
11.8983	419	381	218
11.9044	435	364	197
11.9105	430	396	193
11.9167	394	393	181
11.9228	405	365	179
11.9289	425	366	190
11.9351	410	379	202
11.9412	408	391	215
11.9473	433	383	202
11.9534	371	366	219
11.9596	384	396	209
11.9657	445	398	228
11.9718	460	379	224
11.978	399	383	224
11.9841	441	396	209
11.9902	396	359	210
11.9964	381	374	207
12.0025	451	360	228
12.0086	396	399	217
12.0148	449	360	217
12.0209	417	369	211
12.027	470	343	213
12.0332	422	355	197
12.0393	445	407	208
12.0454	438	393	201
12.0516	420	370	241
12.0577	415	390	203
12.0638	437	370	207
12.07	418	406	220
12.0761	442	359	203
12.0822	438	362	223
12.0883	477	354	232
12.0945	415	387	221
12.1006	465	383	233
12.1067	471	377	200
12.1129	441	385	199
12.119	450	404	216
12.1251	415	372	204
12.1313	436	377	226
12.1374	415	352	226
12.1435	400	407	189
12.1497	442	387	208
12.1558	419	394	242
12.1619	403	394	201
12.1681	408	369	212
12.1742	466	420	217
12.1803	437	409	208
12.1865	444	394	225
12.1926	430	397	219
12.1987	397	380	219
12.2048	419	410	223
12.211	473	401	201
12.2171	447	410	228
12.2232	415	351	178
12.2294	426	429	213
12.2355	434	435	215
12.2416	467	410	224
12.2478	423	383	218
12.2539	448	359	225
12.26	449	377	209
12.2662	490	414	196
12.2723	473	409	205
12.2784	460	401	233
12.2846	469	358	212
12.2907	506	387	211
12.2968	435	406	210
12.303	467	402	216
12.3091	479	406	257
12.3152	470	374	200
12.3214	462	414	213
12.3275	485	408	206
12.3336	459	397	234
12.3397	438	393	196
12.3459	491	361	238
12.352	471	399	211
12.3581	464	355	231
12.3643	447	418	212
12.3704	488	394	214
12.3765	423	378	230
12.3827	447	388	221
12.3888	455	417	216
12.3949	473	400	210
12.4011	464	401	238
12.4072	485	376	213
12.4133	482	407	209
12.4195	429	433	220
12.4256	461	417	229
12.4317	455	417	223
12.4379	499	393	213
12.444	470	383	205
12.4501	510	420	210
12.4563	467	396	218
12.4624	474	428	202
12.4685	495	435	225
12.4746	524	403	270
12.4808	454	443	222
12.4869	516	401	212
12.493	507	434	230
12.4992	534	447	222
12.5053	501	438	219
12.5114	562	466	226
12.5176	518	438	243
12.5237	533	451	249
12.5298	609	457	233
12.536	558	433	208
12.5421	560	472	204
12.5482	520	433	227
12.5544	589	485	218
12.5605	602	438	223
12.5666	599	457	234
12.5728	564	479	255
12.5789	639	453	205
12.585	691	486	219
12.5912	607	478	223
12.5973	640	530	248
12.6034	626	487	242
12.6095	624	509	246
12.6157	636	463	238
12.6218	642	492	224
12.6279	664	490	236
12.6341	643	531	245
12.6402	660	584	221
12.6463	702	540	259
12.6525	735	564	219
12.6586	778	547	239
12.6647	741	604	192
12.6709	797	568	239
12.677	812	609	210
12.6831	788	639	222
12.6893	852	676	236
12.6954	845	674	242
12.7015	922	694	193
12.7077	960	680	249
12.7138	932	738	251
12.7199	1027	766	206
12.7261	1056	803	230
12.7322	1025	836	222
12.7383	1077	883	241
12.7444	1138	969	214
12.7506	1188	987	196
12.7567	1242	996	208
12.7628	1300	1169	222
12.769	1333	1207	240
12.7751	1432	1239	235
12.7812	1432	1407	221
12.7874	1595	1403	238
12.7935	1540	1570	249
12.7996	1703	1636	242
12.8058	1789	1778	242
12.8119	1847	1898	225
12.818	1913	1970	252
12.8242	1982	2056	253
12.8303	2105	2008	224
12.8364	2272	2174	217
12.8426	2179	2262	226
12.8487	2341	2292	244
12.8548	2484	2371	220
12.861	2496	2364	224
12.8671	2658	2296	245
12.8732	2703	2379	237
12.8793	2801	2323	240
12.8855	2879	2156	219
12.8916	2957	2168	245
12.8977	3180	2095	207
12.9039	3283	2078	240
12.91	3260	1916	221
12.9161	3419	1891	232
12.9223	3506	1704	275
12.9284	3669	1612	191
12.9345	3760	1458	218
12.9407	3948	1473	247
12.9468	3877	1279	199
12.9529	4079	1243	258
12.9591	4076	1160	228
12.9652	4413	1091	236
12.9713	4555	1010	243
12.9775	4419	914	235
12.9836	4473	927	228
12.9897	4616	843	214
12.9958	4629	875	238
13.002	4674	808	260
13.0081	4815	682	229
13.0142	4775	705	235
13.0204	4879	651	239
13.0265	4824	634	233
13.0326	4796	663	230
13.0388	4800	569	225
13.0449	4693	590	233
13.051	4677	557	227
13.0572	4451	567	226
13.0633	4383	537	240
13.0694	4454	556	224
13.0756	4208	524	243
13.0817	3813	525	247
13.0878	3903	541	220
13.094	3762	525	248
13.1001	3731	553	226
13.1062	3386	481	246
13.1124	3152	515	221
13.1185	3143	468	219
13.1246	2878	479	206
13.1307	2746	486	257
13.1369	2574	481	231
13.143	2458	503	239
13.1491	2368	483	258
13.1553	2183	468	245
13.1614	2060	459	252
13.1675	1945	477	216
13.1737	1763	477	251
13.1798	1689	482	226
13.1859	1487	470	250
13.1921	1450	458	214
13.1982	1410	461	256
13.2043	1290	436	262
13.2105	1175	483	246
13.2166	1132	425	230
13.2227	1044	421	225
13.2289	1076	479	224
13.235	976	437	210
13.2411	938	438	251
13.2473	929	442	226
13.2534	895	470	264
13.2595	891	457	285
13.2656	810	435	244
13.2718	839	450	252
13.2779	784	456	232
13.284	833	431	274
13.2902	766	415	262
13.2963	778	427	256
13.3024	743	450	228
13.3086	699	432	230
13.3147	686	424	245
13.3208	673	428	268
13.327	639	444	217
13.3331	635	437	220
13.3392	640	417	246
13.3454	626	420	241
13.3515	649	411	245
13.3576	644	417	262
13.3638	593	430	252
13.3699	639	424	277
13.376	640	432	256
13.3822	587	430	257
13.3883	621	435	238
13.3944	588	412	284
13.4005	610	410	250
13.4067	568	437	258
13.4128	586	411	251
13.4189	618	455	229
13.4251	602	427	251
13.4312	577	430	263
13.4373	543	411	244
13.4435	534	406	253
13.4496	565	454	239
13.4557	567	399	250
13.4619	531	412	232
13.468	529	425	251
13.4741	561	397	286
13.4803	537	449	265
13.4864	576	375	273
13.4925	557	405	224
13.4987	540	433	256
13.5048	578	388	243
13.5109	570	406	253
13.5171	532	422	259
13.5232	559	419	234
13.5293	592	397	293
13.5354	589	400	251
13.5416	535	404	243
13.5477	581	431	238
13.5538	564	396	242
13.56	527	420	235
13.5661	531	415	245
13.5722	547	408	261
13.5784	525	392	297
13.5845	506	401	256
13.5906	546	366	291
13.5968	485	410	252
13.6029	532	401	248
13.609	536	422	206
13.6152	514	380	271
13.6213	522	412	275
13.6274	515	421	246
13.6336	493	419	242
13.6397	497	412	244
13.6458	534	395	274
13.652	466	394	249
13.6581	523	393	267
13.6642	516	418	213
13.6703	530	415	227
13.6765	530	427	234
13.6826	512	388	255
13.6887	531	391	239
13.6949	535	389	265
13.701	474	439	254
13.7071	503	408	247
13.7133	517	409	270
13.7194	486	438	246
13.7255	508	401	297
13.7317	510	408	259
13.7378	479	423	232
13.7439	526	398	272
13.7501	456	406	242
13.7562	503	401	244
13.7623	522	397	266
13.7685	485	426	267
13.7746	532	398	251
13.7807	519	423	265
13.7869	482	369	268
13.793	521	405	271
13.7991	536	388	249
13.8052	526	410	261
13.8114	545	398	277
13.8175	511	420	242
13.8236	470	393	280
13.8298	530	395	268
13.8359	520	404	274
13.842	486	424	255
13.8482	480	368	273
13.8543	516	387	268
13.8604	490	391	253
13.8666	496	401	262
13.8727	480	385	266
13.8788	493	383	258
13.885	491	413	260
13.8911	497	372	270
13.8972	494	404	236
13.9034	493	413	262
13.9095	489	376	247
13.9156	501	401	298
13.9217	505	433	273
13.9279	501	393	252
13.934	503	380	258
13.9401	494	391	259
13.9463	475	401	264
13.9524	492	390	253
13.9585	510	399	260
13.9647	521	410	280
13.9708	472	392	259
13.9769	487	403	250
13.9831	486	421	279
13.9892	535	412	250
13.9953	498	418	256
14.0015	506	395	249
14.0076	490	409	263
14.0137	512	415	247
14.0199	459	412	277
14.026	449	403	260
14.0321	485	396	232
14.0383	483	387	257
14.0444	504	339	252
14.0505	535	376	279
14.0566	511	401	236
14.0628	493	424	264
14.0689	515	387	275
14.075	463	394	269
14.0812	528	426	275
14.0873	520	393	231
14.0934	504	368	250
14.0996	464	382	262
14.1057	473	402	292
14.1118	478	371	276
14.118	499	421	269
14.1241	516	385	264
14.1302	475	400	269
14.1364	485	412	259
14.1425	456	364	288
14.1486	471	381	264
14.1548	462	427	248
14.1609	477	384	292
14.167	498	404	271
14.1732	506	372	286
14.1793	461	391	275
14.1854	470	416	295
14.1915	460	347	279
14.1977	482	336	295
14.2038	492	364	267
14.2099	502	361	259
14.2161	461	382	289
14.2222	477	375	277
14.2283	441	371	278
14.2345	491	384	291
14.2406	477	422	271
14.2467	490	360	295
14.2529	529	432	280
14.259	505	429	269
14.2651	522	405	285
14.2713	494	391	280
14.2774	512	393	287
14.2835	498	387	270
14.2897	454	396	271
14.2958	504	397	287
14.3019	498	373	286
14.3081	440	423	267
14.3142	524	387	282
14.3203	483	402	267
14.3264	487	405	248
14.3326	484	392	263
14.3387	492	411	283
14.3448	480	419	266
14.351	468	405	274
14.3571	525	420	269
14.3632	495	398	279
14.3694	496	409	291
14.3755	471	393	313
14.3816	440	390	304
14.3878	474	431	272
14.3939	474	394	286
14.4	506	368	266
14.4062	487	384	295
14.4123	479	419	261
14.4184	474	382	259
14.4246	450	392	258
14.4307	462	395	283
14.4368	508	435	280
14.443	481	401	279
14.4491	485	381	306
14.4552	519	391	259
14.4613	487	367	271
14.4675	522	375	265
14.4736	499	395	286
14.4797	539	396	267
14.4859	516	391	286
14.492	499	424	286
14.4981	493	421	279
14.5043	514	392	251
14.5104	480	417	288
14.5165	552	399	250
14.5227	508	436	274
14.5288	493	385	272
14.5349	513	369	291
14.5411	518	406	276
14.5472	494	416	276
14.5533	498	382	295
14.5595	505	380	299
14.5656	499	428	273
14.5717	513	406	293
14.5779	476	401	264
14.584	528	366	302
14.5901	486	418	278
14.5962	493	396	274
14.6024	484	414	287
14.6085	471	426	297
14.6146	493	424	269
14.6208	510	422	284
14.6269	493	428	334
14.633	496	433	285
14.6392	514	409	266
14.6453	538	397	287
14.6514	502	407	312
14.6576	497	385	294
14.6637	565	427	303
14.6698	563	428	293
14.676	509	420	328
14.6821	556	436	283
14.6882	546	437	277
14.6944	525	444	302
14.7005	550	452	272
14.7066	628	457	281
14.7128	573	467	287
14.7189	594	485	267
14.725	563	454	273
14.7311	598	457	303
14.7373	618	500	321
14.7434	626	438	293
14.7495	596	516	271
14.7557	655	496	318
14.7618	616	490	278
14.7679	628	537	357
14.7741	652	476	296
14.7802	615	538	279
14.7863	685	585	302
14.7925	701	541	310
14.7986	657	593	266
14.8047	719	600	276
14.8109	724	580	278
14.817	729	624	311
14.8231	761	635	290
14.8293	764	625	300
14.8354	785	633	274
14.8415	810	684	250
14.8476	809	694	292
14.8538	807	630	314
14.8599	804	649	303
14.866	858	598	298
14.8722	789	662	281
14.8783	821	637	285
14.8844	837	589	306
14.8906	844	559	270
14.8967	845	571	295
14.9028	920	569	295
14.909	861	533	296
14.9151	994	550	300
14.9212	946	524	301
14.9274	940	501	282
14.9335	938	536	286
14.9396	965	502	306
14.9458	1041	499	281
14.9519	992	527	267
14.958	1052	509	283
14.9642	1093	481	284
14.9703	1027	432	261
14.9764	1024	454	266
14.9825	1073	420	320
14.9887	1100	458	306
14.9948	1081	394	350
15.0009	1088	425	286
15.0071	1074	460	294
15.0132	1100	411	309
15.0193	1049	441	298
15.0255	1056	417	288
15.0316	1110	410	300
15.0377	1038	410	309
15.0439	967	395	285
15.05	971	401	267
15.0561	1011	430	281
15.0623	962	383	279
15.0684	934	415	259
15.0745	909	394	272
15.0807	935	372	312
15.0868	849	383	299
15.0929	861	382	324
15.0991	844	431	309
15.1052	804	394	285
15.1113	763	406	314
15.1174	733	406	262
15.1236	781	393	321
15.1297	760	409	326
15.1358	730	384	311
15.142	667	425	283
15.1481	676	409	327
15.1542	656	398	297
15.1604	700	395	271
15.1665	661	407	270
15.1726	610	406	296
15.1788	598	420	307
15.1849	600	397	333
15.191	592	398	272
15.1972	546	385	289
15.2033	614	411	302
15.2094	551	379	302
15.2156	561	387	325
15.2217	579	364	312
15.2278	559	360	287
15.234	584	374	343
15.2401	610	394	299
15.2462	553	384	290
15.2523	521	393	305
15.2585	562	390	290
15.2646	538	407	293
15.2707	534	357	305
15.2769	539	435	322
15.283	508	382	309
15.2891	533	397	307
15.2953	506	378	324
15.3014	513	411	325
15.3075	512	390	283
15.3137	494	397	276
15.3198	530	388	284
15.3259	499	371	296
15.3321	520	389	302
15.3382	539	376	281
15.3443	500	351	282
15.3505	514	373	346
15.3566	487	378	317
15.3627	481	411	282
15.3689	493	406	307
15.375	468	377	296
15.3811	467	389	287
15.3872	483	368	273
15.3934	521	376	302
15.3995	515	370	309
15.4056	490	403	306
15.4118	515	379	321
15.4179	548	394	320
15.424	467	424	313
15.4302	532	373	283
15.4363	506	372	282
15.4424	507	378	332
15.4486	474	398	293
15.4547	481	396	322
15.4608	501	375	306
15.467	481	405	290
15.4731	548	369	329
15.4792	484	366	318
15.4854	487	391	305
15.4915	474	364	295
15.4976	508	363	314
15.5038	495	391	318
15.5099	467	378	330
15.516	474	418	324
15.5221	545	404	276
15.5283	507	396	293
15.5344	520	394	307
15.5405	453	399	282
15.5467	529	376	314
15.5528	517	414	309
15.5589	537	376	313
15.5651	475	378	314
15.5712	528	380	300
15.5773	506	393	317
15.5835	484	379	303
15.5896	468	372	294
15.5957	454	416	311
15.6019	465	404	312
15.608	501	364	284
15.6141	435	401	299
15.6203	491	370	317
15.6264	447	399	291
15.6325	494	391	329
15.6387	462	374	318
15.6448	474	372	291
15.6509	435	394	343
15.657	535	399	317
15.6632	492	405	300
15.6693	477	396	326
15.6754	482	388	318
15.6816	486	379	271
15.6877	474	343	315
15.6938	490	393	303
15.7	497	363	303
15.7061	521	392	298
15.7122	504	376	295
15.7184	502	358	299
15.7245	483	394	298
15.7306	543	384	313
15.7368	487	361	300
15.7429	521	393	305
15.749	507	426	322
15.7552	507	348	333
15.7613	499	375	293
15.7674	516	380	314
15.7735	515	357	300
15.7797	514	416	291
15.7858	518	393	322
15.7919	476	424	326
15.7981	511	423	295
15.8042	492	403	319
15.8103	512	351	290
15.8165	472	330	323
15.8226	499	396	328
15.8287	482	382	297
15.8349	481	394	292
15.841	439	355	297
15.8471	486	389	310
15.8533	495	372	319
15.8594	487	386	330
15.8655	487	413	311
15.8717	462	358	296
15.8778	461	359	302
15.8839	493	412	312
15.8901	490	392	317
15.8962	525	355	314
15.9023	496	406	319
15.9084	495	363	331
15.9146	489	408	308
15.9207	471	378	299
15.9268	496	437	316
15.933	502	384	323
15.9391	508	401	314
15.9452	516	385	340
15.9514	464	410	315
15.9575	496	397	319
15.9636	511	398	317
15.9698	497	417	301
15.9759	498	369	305
15.982	496	416	310
15.9882	521	387	313
15.9943	499	366	347
16.0004	508	423	343
16.0066	516	381	327
16.0127	510	361	322
16.0188	575	365	339
16.025	522	353	336
16.0311	493	408	315
16.0372	502	381	351
16.0433	461	389	315
16.0495	501	367	326
16.0556	486	373	289
16.0617	488	394	336
16.0679	501	394	315
16.074	476	391	336
16.0801	490	344	327
16.0863	484	344	321
16.0924	483	369	331
16.0985	488	389	320
16.1047	520	356	314
16.1108	466	393	320
16.1169	478	365	334
16.1231	494	391	312
16.1292	533	383	306
16.1353	519	390	316
16.1415	523	394	327
16.1476	513	384	322
16.1537	481	354	320
16.1599	523	384	323
16.166	496	427	303
16.1721	489	380	315
16.1782	549	352	336
16.1844	555	409	325
16.1905	514	382	338
16.1966	548	395	304
16.2028	486	411	319
16.2089	563	384	323
16.215	537	375	305
16.2212	535	373	331
16.2273	529	361	299
16.2334	495	361	336
16.2396	543	402	320
16.2457	573	420	317
16.2518	533	376	303
16.258	545	380	308
16.2641	561	354	311
16.2702	607	381	286
16.2764	508	365	304
16.2825	571	380	307
16.2886	524	377	332
16.2948	524	394	325
16.3009	543	362	314
16.307	516	400	327
16.3131	504	426	314
16.3193	479	396	332
16.3254	531	394	343
16.3315	544	418	328
16.3377	524	363	321
16.3438	575	392	311
16.3499	530	369	339
16.3561	533	413	310
16.3622	519	431	316
16.3683	564	423	335
16.3745	550	375	368
16.3806	518	405	342
16.3867	575	410	338
16.3929	546	404	352
16.399	567	432	314
16.4051	552	462	338
16.4113	596	419	291
16.4174	637	398	330
16.4235	569	430	318
16.4297	630	445	309
16.4358	602	396	325
16.4419	593	450	336
16.448	634	418	346
16.4542	615	446	357
16.4603	647	435	322
16.4664	657	443	307
16.4726	629	448	303
16.4787	628	456	355
16.4848	658	481	353
16.491	689	470	340
16.4971	686	489	303
16.5032	733	519	344
16.5094	695	527	340
16.5155	729	544	305
16.5216	724	527	343
16.5278	754	572	350
16.5339	742	657	338
16.54	735	601	353
16.5462	726	616	318
16.5523	790	618	322
16.5584	809	653	319
16.5645	801	642	333
16.5707	887	634	315
16.5768	872	684	333
16.5829	846	697	318
16.5891	903	713	331
16.5952	879	721	321
16.6013	865	649	322
16.6075	902	639	301
16.6136	948	653	337
16.6197	948	612	322
16.6259	987	652	328
16.632	980	665	331
16.6381	989	617	326
16.6443	1026	619	333
16.6504	1007	597	316
16.6565	1047	611	333
16.6627	1074	601	334
16.6688	1133	497	351
16.6749	1168	536	318
16.6811	1136	516	343
16.6872	1156	504	331
16.6933	1228	505	344
16.6994	1244	501	348
16.7056	1169	489	353
16.7117	1311	422	319
16.7178	1323	459	316
16.724	1278	470	310
16.7301	1326	445	335
16.7362	1291	388	279
16.7424	1238	466	355
16.7485	1238	447	352
16.7546	1190	413	319
16.7608	1236	440	328
16.7669	1261	455	302
16.773	1241	394	324
16.7792	1255	395	342
16.7853	1230	441	389
16.7914	1186	442	336
16.7976	1128	431	356
16.8037	1128	405	291
16.8098	1143	431	334
16.816	1041	375	337
16.8221	1116	390	345
16.8282	1031	415	331
16.8343	1045	379	314
16.8405	934	370	336
16.8466	1009	399	325
16.8527	982	411	365
16.8589	904	391	348
16.865	1003	371	317
16.8711	904	402	354
16.8773	864	410	342
16.8834	870	389	363
16.8895	802	394	331
16.8957	785	377	324
16.9018	760	397	328
16.9079	759	382	320
16.9141	753	410	338
16.9202	687	389	333
16.9263	726	380	316
16.9325	677	401	309
16.9386	694	390	349
16.9447	679	396	320
16.9509	626	388	386
16.957	624	369	357
16.9631	605	425	362
16.9692	615	401	342
16.9754	628	367	357
16.9815	626	386	333
16.9876	555	379	304
16.9938	598	342	353
16.9999	570	347	324
17.006	592	354	340
17.0122	571	405	324
17.0183	604	372	302
17.0244	584	350	332
17.0306	523	366	377
17.0367	544	354	334
17.0428	560	375	344
17.049	550	403	349
17.0551	562	387	337
17.0612	559	358	283
17.0674	543	388	334
17.0735	543	372	321
17.0796	522	400	367
17.0858	547	372	318
17.0919	529	360	355
17.098	530	385	352
17.1041	566	394	318
17.1103	574	383	330
17.1164	528	403	341
17.1225	550	376	328
17.1287	541	361	342
17.1348	575	397	351
17.1409	555	352	329
17.1471	535	390	336
17.1532	530	372	314
17.1593	566	330	308
17.1655	550	404	354
17.1716	607	379	340
17.1777	519	380	314
17.1839	534	354	322
17.19	537	387	332
17.1961	515	368	359
17.2023	509	387	345
17.2084	566	380	340
17.2145	563	362	330
17.2207	535	352	345
17.2268	538	385	327
17.2329	548	376	332
17.239	509	360	323
17.2452	588	383	367
[truncated: 10,396 more rows]

## Sheet: Figure 4
SS uncoated and PEG coated post lyophilisation and redispersion							Temp rise with 750 nm and 808 nm lasers				750 nm						808 nm
Wavel.	Unwashed SS-PEG	Washed SS-PEG					Time (sec)	750 nm Temp (°C)	808 nm Temp (°C)		Time (sec)	Temp (°C)	Theta	minuslntheta	Time (sec)		Time (sec)	Temp (°C)	Theta	minuslntheta	Time (sec)
400	0.4149	0.3341					0	30			300	37.1	1	0	300		300	43	1	0	300
401	0.4146	0.3334					30	31.2			330	35.6	0.858491	0.15258	330		330	41.7	0.917197	0.0864325	330
402	0.411	0.3328					60	31.9			360	34.8	0.783019	0.244598	360		360	40.2	0.821656	0.196433	360
403	0.4114	0.333					90	32.9			390	33.4	0.650943	0.429333	390		390	39.1	0.751592	0.285561	390
404	0.4168	0.3351					120	33.7			420	33	0.613208	0.489052	420		420	37.8	0.66879	0.402285	420
405	0.4114	0.3314					150	34.3			450	32.4	0.556604	0.585902	450		450	37.3	0.636943	0.451076	450
406	0.4088	0.3314					180	34.9			480	31.8	0.5	0.693147	480		480	36.3	0.573248	0.556436	480
407	0.4104	0.3321					210	35.3			510	31.5	0.471698	0.751416	510		510	35.5	0.522293	0.649527	510
408	0.4097	0.3318					240	35.9			540	31.2	0.443396	0.813291	540		540	34.9	0.484076	0.725512	540
409	0.4092	0.3322					270	36.3			570	30.7	0.396226	0.925769	570		570	34.3	0.44586	0.807751	570
410	0.4087	0.3311					300	37.1			600	30.3	0.358491	1.02585	600		600	33.6	0.401274	0.913111	600
411	0.4072	0.3304					330	35.6			630	30.1	0.339623	1.07992	630		630	33	0.363057	1.01319	630
412	0.4073	0.331					360	34.8			660	29.8	0.311321	1.16693	660		660	32.5	0.33121	1.105	660
413	0.4088	0.3309					390	33.4			690	29.7	0.301887	1.1977	690		690	32.2	0.312102	1.16443	690
414	0.4069	0.33					420	33			720	29.4	0.273585	1.29614	720		720	31.7	0.280255	1.27206	720
415	0.4068	0.329					450	32.4			750	29.3	0.264151	1.33123	750		750	31.1	0.242038	1.41866	750
416	0.4058	0.3298					480	31.8			780	29.2	0.254717	1.3676	780		780	30.8	0.22293	1.5009	780
417	0.4053	0.3288					510	31.5			810	29.1	0.245283	1.40534	810		810	30.5	0.203822	1.59051	810
418	0.4036	0.3282					540	31.2			840	29	0.235849	1.44456	840		840	30.1	0.178344	1.72404	840
419	0.4035	0.328					570	30.7			870	28.8	0.216981	1.52794	870		870	29.8	0.159236	1.83737	870
420	0.4041	0.3272					600	30.3			900	28.7	0.207547	1.5724	900		900	29.5	0.140127	1.9652	900
421	0.404	0.3273					630	30.1			930	28.5	0.188679	1.66771	930		930	29.4	0.133758	2.01172	930
422	0.403	0.3265					660	29.8			960	28.4	0.179245	1.719	960		960	29.1	0.11465	2.16587	960
423	0.4026	0.3271					690	29.7			990	27.9	0.132075	2.02438	960		990	29	0.10828	2.22303	990
424	0.4015	0.3266					720	29.4
425	0.4016	0.3257					750	29.3
426	0.403	0.327					780	29.2
427	0.3999	0.3265					810	29.1
428	0.4011	0.3252					840	29
429	0.4016	0.3255					870	28.8
430	0.4013	0.3261					900	28.7
431	0.4013	0.3254					930	28.5
432	0.4011	0.3242					960	28.4
433	0.3993	0.324					990	27.9
434	0.399	0.324					1020		27.5
435	0.3997	0.3237					1050		29
436	0.3996	0.3228					1080		31.2
437	0.3989	0.3231					1110		33
438	0.3986	0.3231					1140		34.6
439	0.3981	0.3214					1170		36.2
440	0.3975	0.3219					1200		37.8
441	0.3972	0.3219					1230		39
442	0.3975	0.3216					1260		40.5
443	0.3968	0.3214					1290		41.8
444	0.397	0.3203					1320		43
445	0.3962	0.3208					1350		41.7
446	0.3965	0.3203					1380		40.2
447	0.396	0.3206					1410		39.1
448	0.3965	0.3199					1440		37.8
449	0.3955	0.3184					1470		37.3
450	0.3951	0.3193					1500		36.3
451	0.3956	0.3194					1530		35.5
452	0.3956	0.3194					1560		34.9
453	0.3947	0.3186					1590		34.3
454	0.3942	0.3181					1620		33.6
455	0.3949	0.3178					1650		33
456	0.3938	0.3168					1680		32.5
457	0.3933	0.3174					1710		32.2
458	0.3935	0.3171					1740		31.7
459	0.3926	0.3165					1770		31.1
460	0.3939	0.3164					1800		30.8
461	0.3933	0.3161					1830		30.5
462	0.3921	0.3156					1860		30.1
463	0.3918	0.3154					1890		29.8
464	0.3912	0.3154					1920		29.5
465	0.3922	0.3151					1950		29.4
466	0.3924	0.3155					1980		29.1
467	0.391	0.3145					2010		29
468	0.3907	0.3142
469	0.3916	0.3146
470	0.3912	0.3132
471	0.3903	0.3132
472	0.3905	0.3133
473	0.3901	0.3131
474	0.3897	0.3126
475	0.3893	0.3116
476	0.3883	0.311
477	0.3893	0.311
478	0.3885	0.3115
479	0.3875	0.3109
480	0.3864	0.3094
481	0.3866	0.3083
482	0.3875	0.3088
483	0.3868	0.3094
484	0.387	0.3095
485	0.3858	0.3082
486	0.386	0.3089
487	0.3868	0.3094
488	0.3862	0.3081
489	0.3869	0.3092
490	0.3872	0.3096
491	0.3867	0.31
492	0.3864	0.3093
493	0.3867	0.3087
494	0.3867	0.3094
495	0.3861	0.3104
496	0.3875	0.3098
497	0.3874	0.3094
498	0.3874	0.3106
499	0.3864	0.3106
500	0.3861	0.3113
501	0.388	0.3116
502	0.3872	0.312
503	0.3877	0.3126
504	0.387	0.3125
505	0.3873	0.3141
506	0.3876	0.3132
507	0.3885	0.3136
508	0.3892	0.3141
509	0.3877	0.3147
510	0.3877	0.3155
511	0.3883	0.3163
512	0.3896	0.3179
513	0.3882	0.317
514	0.3889	0.3177
515	0.3894	0.3187
516	0.3896	0.3195
517	0.388	0.3199
518	0.3899	0.3201
519	0.3901	0.3212
520	0.3901	0.3224
521	0.3898	0.3222
522	0.3894	0.3227
523	0.3913	0.3231
524	0.3905	0.325
525	0.3906	0.3251
526	0.389	0.3244
527	0.3909	0.3263
528	0.3905	0.3272
529	0.3913	0.3285
530	0.3907	0.3288
531	0.3906	0.3273
532	0.3916	0.3297
533	0.3902	0.3302
534	0.3915	0.3322
535	0.3911	0.3317
536	0.3914	0.3324
537	0.3921	0.3333
538	0.3907	0.3343
539	0.3918	0.3336
540	0.3924	0.3355
541	0.3932	0.3366
542	0.3936	0.337
543	0.3916	0.337
544	0.3928	0.3376
545	0.3929	0.3389
546	0.3926	0.3395
547	0.3917	0.3396
548	0.3922	0.3401
549	0.3934	0.3419
550	0.3936	0.3423
551	0.3939	0.3436
552	0.3922	0.3445
553	0.3929	0.3446
554	0.394	0.345
555	0.3945	0.3457
556	0.3944	0.3467
557	0.3929	0.3471
558	0.3944	0.348
559	0.3938	0.3482
560	0.3935	0.3495
561	0.3937	0.3491
562	0.3946	0.3507
563	0.3948	0.3508
564	0.3948	0.3515
565	0.3935	0.3518
566	0.394	0.3528
567	0.3942	0.3537
568	0.3937	0.3536
569	0.3942	0.3545
570	0.3942	0.3549
571	0.3938	0.3551
572	0.3942	0.3561
573	0.394	0.3563
574	0.3954	0.3572
575	0.3932	0.3565
576	0.3938	0.3588
577	0.395	0.3589
578	0.3942	0.3592
579	0.3931	0.3594
580	0.3941	0.3602
581	0.3949	0.3613
582	0.3946	0.3619
583	0.3945	0.361
584	0.3941	0.3624
585	0.3937	0.3624
586	0.3945	0.3636
587	0.394	0.364
588	0.3945	0.3643
589	0.3937	0.3647
590	0.3943	0.3653
591	0.3945	0.3664
592	0.3932	0.3661
593	0.3937	0.3662
594	0.3934	0.367
595	0.3943	0.3678
596	0.3939	0.3684
597	0.3933	0.3678
598	0.394	0.3688
599	0.3938	0.37
600	0.3929	0.3695
601	0.3937	0.3701
602	0.3935	0.3703
603	0.3931	0.3708
604	0.3925	0.3722
605	0.3927	0.3727
606	0.3946	0.3724
607	0.3931	0.3722
608	0.3935	0.3726
609	0.3926	0.3732
610	0.3938	0.3743
611	0.3932	0.3744
612	0.3933	0.3751
613	0.3926	0.3754
614	0.3938	0.3756
615	0.3937	0.3774
616	0.3927	0.3763
617	0.393	0.3767
618	0.3934	0.3781
619	0.393	0.378
620	0.3924	0.3773
621	0.3913	0.3788
622	0.3928	0.3797
623	0.3936	0.3793
624	0.3928	0.3801
625	0.3913	0.3799
626	0.391	0.3802
627	0.392	0.3815
628	0.3924	0.3816
629	0.3922	0.3824
630	0.3913	0.3821
631	0.3917	0.3819
632	0.3922	0.3828
633	0.3908	0.3837
634	0.3928	0.384
635	0.3912	0.384
636	0.3909	0.3843
637	0.3915	0.3855
638	0.392	0.3847
639	0.3918	0.3859
640	0.3915	0.3855
641	0.3912	0.3866
642	0.3921	0.3879
643	0.3907	0.3872
644	0.3898	0.3879
645	0.3914	0.3874
646	0.3923	0.3882
647	0.3911	0.3885
648	0.3907	0.3891
649	0.3907	0.3892
650	0.39	0.3898
651	0.3906	0.3909
652	0.3898	0.3907
653	0.391	0.3903
654	0.3909	0.3911
655	0.3909	0.3909
656	0.39	0.3921
657	0.39	0.3925
658	0.3898	0.3924
659	0.3884	0.393
660	0.3906	0.3937
661	0.3896	0.3933
662	0.3896	0.3944
663	0.3892	0.3943
664	0.3894	0.3939
665	0.3897	0.3946
666	0.3904	0.3951
667	0.3901	0.3958
668	0.3898	0.3962
669	0.3903	0.3959
670	0.3892	0.3964
671	0.388	0.3973
672	0.3885	0.3975
673	0.39	0.3973
674	0.3885	0.3968
675	0.3887	0.3979
676	0.3891	0.3995
677	0.3893	0.3987
678	0.3885	0.3982
679	0.3879	0.3991
680	0.3888	0.3989
681	0.3877	0.3997
682	0.3885	0.4008
683	0.3885	0.4004
684	0.3899	0.4007
685	0.3884	0.4005
686	0.3883	0.4005
687	0.3883	0.4016
688	0.3884	0.402
689	0.3877	0.4013
690	0.3873	0.4021
691	0.3887	0.402
692	0.3884	0.4021
693	0.3879	0.4031
694	0.3881	0.4028
695	0.3877	0.4026
696	0.3878	0.4024
697	0.388	0.4041
698	0.3876	0.4036
699	0.3873	0.4034
700	0.3866	0.4052
701	0.3879	0.4046
702	0.3874	0.4035
703	0.3872	0.4038
704	0.3866	0.4053
705	0.3869	0.4046
706	0.3879	0.4046
707	0.3866	0.4055
708	0.3874	0.4053
709	0.3873	0.4059
710	0.3871	0.4051
711	0.3861	0.4051
712	0.3858	0.4062
713	0.3872	0.4071
714	0.3874	0.4065
715	0.3864	0.4051
716	0.3872	0.4065
717	0.3871	0.4069
718	0.3868	0.4071
719	0.385	0.4074
720	0.387	0.4066
721	0.3858	0.4076
722	0.3864	0.4085
723	0.3863	0.4075
724	0.3859	0.4077
725	0.3873	0.4057
726	0.3851	0.4079
727	0.3854	0.4078
728	0.3863	0.4073
729	0.3862	0.4081
730	0.3865	0.408
731	0.3856	0.4082
732	0.3859	0.4083
733	0.3852	0.4081
734	0.3858	0.4083
735	0.3859	0.4076
736	0.3854	0.4082
737	0.3862	0.4095
738	0.3854	0.4084
739	0.3855	0.4083
740	0.3851	0.4084
741	0.3838	0.4082
742	0.3861	0.4091
743	0.3853	0.4088
744	0.3851	0.4082
745	0.3841	0.4091
746	0.3853	0.4081
747	0.3862	0.4076
748	0.3849	0.4086
749	0.3849	0.4084
750	0.3838	0.4082
751	0.3842	0.4078
752	0.3839	0.4085
753	0.3844	0.4088
754	0.3844	0.4077
755	0.3836	0.4064
756	0.3849	0.4072
757	0.3844	0.4086
758	0.3847	0.4073
759	0.3837	0.4067
760	0.3829	0.4074
761	0.3835	0.4066
762	0.3845	0.4079
763	0.3834	0.4072
764	0.3831	0.4059
765	0.384	0.4055
766	0.3848	0.4062
767	0.3824	0.4067
768	0.3839	0.4061
769	0.3825	0.4054
770	0.3822	0.4058
771	0.3824	0.4059
772	0.3824	0.4058
773	0.3842	0.4051
774	0.383	0.4057
775	0.382	0.4047
776	0.3815	0.404
777	0.3823	0.4043
778	0.383	0.405
779	0.3825	0.404
780	0.3818	0.4034
781	0.3811	0.4025
782	0.3818	0.4036
783	0.3823	0.404
784	0.382	0.4029
785	0.3813	0.4032
786	0.3797	0.4027
787	0.3798	0.4017
788	0.3808	0.4009
789	0.3813	0.4019
790	0.3812	0.4025
791	0.3805	0.402
792	0.3806	0.4007
793	0.3801	0.4003
794	0.3809	0.4006
795	0.3798	0.4007
796	0.3795	0.4005
797	0.3804	0.3995
798	0.3803	0.3989
799	0.3799	0.3997
800	0.3799	0.4
801	0.3804	0.3992
802	0.3791	0.3983
803	0.379	0.3983
804	0.3794	0.3975
805	0.3798	0.3974
806	0.3802	0.3986
807	0.3783	0.397
808	0.3783	0.3967
809	0.3787	0.3969
810	0.379	0.3969
811	0.3793	0.3966
812	0.3785	0.3965
813	0.3792	0.3957
814	0.3783	0.3951
815	0.378	0.3946
816	0.3789	0.3947
817	0.3786	0.3944
818	0.3776	0.3938
819	0.3764	0.3933
820	0.3774	0.394
821	0.3782	0.3928
822	0.3772	0.392
823	0.3776	0.3937
824	0.3784	0.3935
825	0.3779	0.3931
826	0.378	0.3928
827	0.3786	0.3937
828	0.3786	0.3927
829	0.3788	0.3928
830	0.3788	0.3925
831	0.3765	0.3915
832	0.3783	0.3921
833	0.3779	0.3905
834	0.3778	0.3896
835	0.3782	0.3904
836	0.3786	0.3908
837	0.3784	0.3907
838	0.3777	0.3902
839	0.3782	0.3899
840	0.3782	0.3907
841	0.3773	0.3882
842	0.3779	0.3885
843	0.378	0.3882
844	0.3784	0.3882
845	0.3785	0.3879
846	0.3767	0.3879
847	0.3767	0.3875
848	0.3775	0.3869
849	0.378	0.3854
850	0.3768	0.3861
851	0.3768	0.3863
852	0.3777	0.385
853	0.3767	0.3856
854	0.3777	0.3845
855	0.3762	0.3839
856	0.3766	0.3839
857	0.3765	0.3847
858	0.3775	0.3842
859	0.3782	0.3829
860	0.3768	0.383
861	0.3776	0.3834
862	0.3765	0.382
863	0.3772	0.3833
864	0.3781	0.3832
865	0.3775	0.3819
866	0.3781	0.3819
867	0.377	0.3823
868	0.3783	0.3833
869	0.3784	0.3817
870	0.3784	0.3812
871	0.3795	0.3828
872	0.38	0.3829
873	0.3801	0.3817
874	0.3797	0.3817
875	0.3792	0.3813
876	0.3793	0.3811
877	0.3779	0.3806
878	0.3797	0.3797
879	0.3779	0.3798
880	0.3784	0.3791
881	0.3785	0.3781
882	0.3784	0.3778
883	0.3779	0.3784
884	0.3778	0.3782
885	0.3792	0.3774
886	0.3771	0.3777
887	0.378	0.3776
888	0.3765	0.3752
889	0.3753	0.3744
890	0.3756	0.3748
891	0.3759	0.3734
892	0.375	0.3717
893	0.3749	0.372
894	0.3745	0.3725
895	0.3753	0.3719
896	0.376	0.3712
897	0.3762	0.3724
898	0.3753	0.3719
899	0.3756	0.3711
900	0.3748	0.3705
901	0.3745	0.3694
902	0.3764	0.37
903	0.3751	0.369
904	0.3746	0.3687
905	0.3743	0.3681
906	0.3751	0.3684
907	0.374	0.3689
908	0.376	0.3684
909	0.3757	0.3675
910	0.3754	0.3693
911	0.3759	0.3671
912	0.3752	0.3663
913	0.3741	0.3661
914	0.374	0.3658
915	0.3742	0.3657
916	0.3776	0.3676
917	0.3761	0.3664
918	0.3765	0.3662
919	0.3764	0.3665
920	0.3771	0.3665
921	0.3786	0.368
922	0.3763	0.3651
923	0.3774	0.3652
924	0.377	0.3655
925	0.3771	0.3651
926	0.3773	0.3651
927	0.377	0.3649
928	0.3783	0.3648
929	0.3781	0.3649
930	0.3791	0.3654
931	0.3784	0.3648
932	0.3783	0.3642
933	0.3781	0.3646
934	0.3785	0.3645
935	0.3792	0.3651
936	0.3787	0.365
937	0.3785	0.365
938	0.3815	0.3654
939	0.3799	0.3657
940	0.3814	0.3654
941	0.3804	0.3652
942	0.3818	0.3653
943	0.3812	0.3668
944	0.3824	0.3662
945	0.3838	0.3665
946	0.3821	0.3599
947	0.3835	0.3724
948	0.3853	0.3692
949	0.3861	0.3642
950	0.3876	0.3658
951	0.3884	0.3684
952	0.3887	0.3686
953	0.3888	0.3707
954	0.3908	0.3709
955	0.3932	0.3723
956	0.3925	0.3717
957	0.3935	0.3735
958	0.394	0.3742
959	0.3954	0.3749
960	0.3965	0.3755
961	0.3968	0.3761
962	0.3973	0.3762
963	0.3981	0.376
964	0.3991	0.3756
965	0.3968	0.3772
966	0.3985	0.3763
967	0.3988	0.3751
968	0.3974	0.3759
969	0.3986	0.3762
970	0.3978	0.3748
971	0.3993	0.3755
972	0.3997	0.3759
973	0.3996	0.3748
974	0.3983	0.3746
975	0.3975	0.3734
976	0.3995	0.3732
977	0.3981	0.3725
978	0.398	0.373
979	0.3969	0.3728
980	0.3988	0.3731
981	0.3989	0.3732
982	0.3997	0.3739
983	0.3982	0.3718
984	0.3975	0.3731
985	0.3984	0.3704
986	0.3973	0.3688
987	0.3959	0.3695
988	0.3949	0.3668
989	0.3941	0.3658
990	0.3946	0.3656
991	0.3932	0.365
992	0.394	0.3637
993	0.3957	0.3657
994	0.3953	0.3668
995	0.3949	0.3642
996	0.394	0.3632
997	0.3951	0.3638
998	0.3936	0.3613
999	0.3913	0.3607
1000	0.3903	0.3593

## Sheet: Figure 5
Hemolysis					Serum inflammatory markers
µg/mL	UNCOATED SS	PEG-SS			TNF-ALPHA				IL-10				IL-23				MCP-1				IFN-GAMMA				IL-6
25	19.1899	0.53057			CONTROL	LPS	SS		CONTROL	LPS	SS		CONTROL	LPS	SS		CONTROL	LPS	SS		CONTROL	LPS	SS		CONTROL	LPS	SS
50	19.4568	0.45083			2067.59	5921.12	1550.63		2282.28	53235.7	5854.59		1366.99	6351.3	1159.17		1962.73	9086.21	1689.22		2759.6	22347	1820.7		517.04	298192	1080.92
100	19.3015	0.57629			1739.51	6406.69	1621.08		2264.64	56537.6	2962.28		687	8723.03	1188.94		2109.96	11003.6	1602.71		2465.74	23564	1712.78		553.11	303034	451.11
200	19.612	0.49336			2009.82	5548.35	1643.97		5554.93	48660.1	2737.53		1161.5	13156.6	408.09		1984.88	11805.3	1520.82		4276.21	25645	1754.43		1205.38	327824	843.02
250	18.838	0.49123
NC	0.36577	0.36577
PC	18.6391	18.6391

## Sheet: Figure 6
Photothermal toxicity in MDA MB 231				Tumor temp rise				Tumor vol vs Days																		Morbidity free survival vs Days
									SS+Laser				Saline				SS				Laser
Conc.	cell viability			Time (s)	SS	Control		Days	SS+L1	SS+L2	SS+L3	SS+L4	C1	C2	C3	C4	SS1	SS2	SS3	SS4	C+L1	C+L2	C+L3	C+L4		Time	SS+Laser	Saline	SS	Laser
C	100			0	34.2	30.6		1	135.33	114.84	92.56	121.27	150	86.74	73.62	80.45	127.03	74.79	72.52	107.69	153.54	83.86	143.99	129.12		Days
C+2.5L	87.435			10	35.5	30.4		2	34.01	22.75	66.2	0	320.57	198.85	142	236.24	153.21	105.07	102.87	193.2	178.54	154.28	169.85	147.85		1	100	100	100	100
C+5L	85.555			20	41.8	31.9		3	0	0	0	0	569.62	297.88	421.27	1010.23	187.6	182.42	132.24	215.28	198.25	274.85	254.38	202.56		2	100	100	100	100
C+10L	70.955			30	43.6	32.5		4	0	0	0	0	664.21	351.65	487.26	1094.32	258.69	254.69	153.29	287.21	207.25	335.07	307.58	358.87		3	100	100	100	100
SS (100µg/mL)	71.89			40	44.5	33		5	0	0	0	0	724.42	406.17	507.72	1169.64	420.15	471.28	176.39	302.85	258.48	385.96	457.85	521.58		4	100	100	100	100
100µg/mL+2.5L	52.2868			50	44.9	33.1		6	0	0	0	0	987.25	498.15	658.24	1258.68	489.78	498.25	250.37	452.58	298.02	527.84	551.36	688.29		5	100	100	100	100
100µg/mL+5L	26.2814			60	45.6	33.3		7	0	0	0	0	1021.87	514.21	798.52	1458.29	526.39	507.38	312.58	502.69	347.51	605.85	596.7	701.58		6	100	100	100	100
100µg/mL+10L	18.7716			70	45.8	33.6		8	0	0	0	0	1451.23	568.67	823.98	1951.26	585.27	558.96	365.4	600.23	373	651.63	612.27	746.21		7	100	100	100	100
				80	46.3	33.9		9	0	0	0	0	1874.23	1012.35	915.24		602.8	602.85	398.02	625.39	459.58	784.35	985.29	755.28		8	100	100	100	100
				90	46	34		10	0	0	0	0		1354.26	988.27		639.71	683.8	428.1	700.58	657.45	874.17	1586.69	771.85		9	100	100	100	100
				100	46.4	33.9																				10	100	100	100	100
				110	46.5	34.1																				11	100	100	100	100
				120	46.3	34.3																				12	100	100	100	100
				130	46.5	34.7																				13	100	100	100	100
				140	46.9	34.7																				14	100	100	100	100
				150	47.3	34.8																				15	100	100	100	100
				160	47.5	34.9																				16	100	100	100	100
				170	47.8	35.1																				17	100	100	100	100
				180	47.5	35.2																				18	100	100	100	100
				190	47.2	35																				19	100	100	100	100
				200	47.5	35.3																				20	100	100	100	100
				210	47.6	35.2																				21	100	100	100	100
				220	47.1	35.2																				22	100	100	100	100
				230	47.9	35.3																				23	100	100	100	100
				240	47.8	35.4																				24	100	100	100	100
				250	47.5	35.6																				25	100	100	100	100
				260	47.8	35.4																				26	100	100	100	75
				270	48.1	35.6																				27	100	100	100	75
				280	48.1	35.7																				28	100	100	100	75
				290	47.8	35.4																				29	100	100	100	75
				300	47.6	35.6																				30	100	100	100	75
				310	48.3	34.9																				31	100	100	100	75
				320	41.4	33.9																				32	100	100	100	75
				330	39	33.1																				33	100	100	100	75
				340	37.8	32.9																				34	100	100	100	75
				350	36.9	32.4																				35	100	75	100	75
				360	36.6	32																				36	100	75	75	75
				370	36.1	31.8																				37	100	75	75	75
				380	35.8	31.6																				38	100	75	75	75
				390	35.3	31.3																				39	100	50	75	75
				400	35.1	31.2																				40	100	25	75	75
				410	34.9	31																				41	100	25	75	75
				420	34.5	31																				42	100	25	75	75
				430	34.4	31																				43	100	25	75	75
				440	34.3	30.7																				44	100	0	75	75
																										45	100	0	75	75
																										46	100	0	75	50
																										47	100	0	75	50
																										48	100	0	75	50
																										49	100	0	50	50
																										50	75	0	50	25
																										51	75	0	50	25
																										52	75	0	25	0
																										53	75	0	25	0
																										54	75	0	0	0
																										55	75	0	0	0
																										56	75	0	0	0
																										57	75	0	0	0
																										58	75	0	0	0
																										59	75	0	0	0
																										60	75	0	0	0
																										61	75	0	0	0
																										62	75	0	0	0
																										63	75	0	0	0
																										64	75	0	0	0
																										65	75	0	0	0
																										66	75	0	0	0
																										67	75	0	0	0
																										68	75	0	0	0
																										69	75	0	0	0
																										70	75	0	0	0
																										71	75	0	0	0
																										72	75	0	0	0
																										73	75	0	0	0
																										74	75	0	0	0
																										75	75	0	0	0
																										76	75	0	0	0
																										77	75	0	0	0
																										78	75	0	0	0
																										79	75	0	0	0
																										80	75	0	0	0
																										81	75	0	0	0
																										82	75	0	0	0
																										83	75	0	0	0
																										84	75	0	0	0
																										85	75	0	0	0
																										86	75	0	0	0
																										87	75	0	0	0
																										88	75	0	0	0
																										89	75	0	0	0
																										90	75	0	0	0
